# Supplementary material for: Identification of mitochondrial-related genes as potential biomarkers for the subtyping and prediction of Alzheimer’s disease
Source: Front Mol Neurosci. 2023 Jul 4;16:1205541. doi: 10.3389/fnmol.2023.1205541 (PMC10352499; doi:10.3389/fnmol.2023.1205541)
Supplement: Supplementary file 1 [file Data_Sheet_1.CSV]

title	geo_accession	status	submission_date	last_update_date	type	channel_count	source_name_ch1	organism_ch1	characteristics_ch1	characteristics_ch1.1	characteristics_ch1.2	characteristics_ch1.3	molecule_ch1	extract_protocol_ch1	label_ch1	label_protocol_ch1	taxid_ch1	hyb_protocol	scan_protocol	description	description.1	data_processing	platform_id	contact_name	contact_institute	contact_address	contact_city	contact_zip/postal_code	contact_country	supplementary_file	data_row_count	age:ch1	disease state:ch1	gender:ch1	tissue:ch1
MTG_AD_rep1	GSM2973262	Public on Dec 09 2019	Jan 30 2018	Dec 09 2019	RNA	1	middle temporal gyrus, AD	Homo sapiens	gender: Male	age: 91	tissue: brain, middle temporal gyrus	disease state: AD	total RNA	RNA was extracted with the Qiagen RNeasy Mini Kit in accordance with the prescribed protocol provided with the kit.	biotin	Standard Illumina protocol.	9606	Standard Illumina hybridization protocol.	Standard Illumina scanning protocol.	SAMPLE 1	AD middle temporal gyrus sample	Raw data was exported from Illumina’s GenomeStudio with the Expression Module.	GPL10904	Roy,,Lardenoije	University Medical Center Göttingen	Robert-Koch-Str. 40	Göttingen	37075	Germany	NONE	31700	91	AD	Male	brain, middle temporal gyrus
MTG_AD_rep2	GSM2973263	Public on Dec 09 2019	Jan 30 2018	Dec 09 2019	RNA	1	middle temporal gyrus, AD	Homo sapiens	gender: Male	age: 87	tissue: brain, middle temporal gyrus	disease state: AD	total RNA	RNA was extracted with the Qiagen RNeasy Mini Kit in accordance with the prescribed protocol provided with the kit.	biotin	Standard Illumina protocol.	9606	Standard Illumina hybridization protocol.	Standard Illumina scanning protocol.	SAMPLE 2	AD middle temporal gyrus sample	Raw data was exported from Illumina’s GenomeStudio with the Expression Module.	GPL10904	Roy,,Lardenoije	University Medical Center Göttingen	Robert-Koch-Str. 40	Göttingen	37075	Germany	NONE	31700	87	AD	Male	brain, middle temporal gyrus
MTG_AD_rep3	GSM2973264	Public on Dec 09 2019	Jan 30 2018	Dec 09 2019	RNA	1	middle temporal gyrus, AD	Homo sapiens	gender: Female	age: 82	tissue: brain, middle temporal gyrus	disease state: AD	total RNA	RNA was extracted with the Qiagen RNeasy Mini Kit in accordance with the prescribed protocol provided with the kit.	biotin	Standard Illumina protocol.	9606	Standard Illumina hybridization protocol.	Standard Illumina scanning protocol.	SAMPLE 3	AD middle temporal gyrus sample	Raw data was exported from Illumina’s GenomeStudio with the Expression Module.	GPL10904	Roy,,Lardenoije	University Medical Center Göttingen	Robert-Koch-Str. 40	Göttingen	37075	Germany	NONE	31700	82	AD	Female	brain, middle temporal gyrus
MTG_AD_rep4	GSM2973265	Public on Dec 09 2019	Jan 30 2018	Dec 09 2019	RNA	1	middle temporal gyrus, AD	Homo sapiens	gender: Female	age: 73	tissue: brain, middle temporal gyrus	disease state: AD	total RNA	RNA was extracted with the Qiagen RNeasy Mini Kit in accordance with the prescribed protocol provided with the kit.	biotin	Standard Illumina protocol.	9606	Standard Illumina hybridization protocol.	Standard Illumina scanning protocol.	SAMPLE 4	AD middle temporal gyrus sample	Raw data was exported from Illumina’s GenomeStudio with the Expression Module.	GPL10904	Roy,,Lardenoije	University Medical Center Göttingen	Robert-Koch-Str. 40	Göttingen	37075	Germany	NONE	31700	73	AD	Female	brain, middle temporal gyrus
MTG_AD_rep5	GSM2973266	Public on Dec 09 2019	Jan 30 2018	Dec 09 2019	RNA	1	middle temporal gyrus, AD	Homo sapiens	gender: Male	age: 94	tissue: brain, middle temporal gyrus	disease state: AD	total RNA	RNA was extracted with the Qiagen RNeasy Mini Kit in accordance with the prescribed protocol provided with the kit.	biotin	Standard Illumina protocol.	9606	Standard Illumina hybridization protocol.	Standard Illumina scanning protocol.	SAMPLE 5	AD middle temporal gyrus sample	Raw data was exported from Illumina’s GenomeStudio with the Expression Module.	GPL10904	Roy,,Lardenoije	University Medical Center Göttingen	Robert-Koch-Str. 40	Göttingen	37075	Germany	NONE	31700	94	AD	Male	brain, middle temporal gyrus
MTG_AD_rep6	GSM2973267	Public on Dec 09 2019	Jan 30 2018	Dec 09 2019	RNA	1	middle temporal gyrus, AD	Homo sapiens	gender: Male	age: 72	tissue: brain, middle temporal gyrus	disease state: AD	total RNA	RNA was extracted with the Qiagen RNeasy Mini Kit in accordance with the prescribed protocol provided with the kit.	biotin	Standard Illumina protocol.	9606	Standard Illumina hybridization protocol.	Standard Illumina scanning protocol.	SAMPLE 6	AD middle temporal gyrus sample	Raw data was exported from Illumina’s GenomeStudio with the Expression Module.	GPL10904	Roy,,Lardenoije	University Medical Center Göttingen	Robert-Koch-Str. 40	Göttingen	37075	Germany	NONE	31700	72	AD	Male	brain, middle temporal gyrus
MTG_AD_rep7	GSM2973268	Public on Dec 09 2019	Jan 30 2018	Dec 09 2019	RNA	1	middle temporal gyrus, AD	Homo sapiens	gender: Female	age: 90	tissue: brain, middle temporal gyrus	disease state: AD	total RNA	RNA was extracted with the Qiagen RNeasy Mini Kit in accordance with the prescribed protocol provided with the kit.	biotin	Standard Illumina protocol.	9606	Standard Illumina hybridization protocol.	Standard Illumina scanning protocol.	SAMPLE 7	AD middle temporal gyrus sample	Raw data was exported from Illumina’s GenomeStudio with the Expression Module.	GPL10904	Roy,,Lardenoije	University Medical Center Göttingen	Robert-Koch-Str. 40	Göttingen	37075	Germany	NONE	31700	90	AD	Female	brain, middle temporal gyrus
MTG_Control_rep8	GSM2973269	Public on Dec 09 2019	Jan 30 2018	Dec 09 2019	RNA	1	middle temporal gyrus, Control	Homo sapiens	gender: Female	age: 86	tissue: brain, middle temporal gyrus	disease state: Control	total RNA	RNA was extracted with the Qiagen RNeasy Mini Kit in accordance with the prescribed protocol provided with the kit.	biotin	Standard Illumina protocol.	9606	Standard Illumina hybridization protocol.	Standard Illumina scanning protocol.	SAMPLE 8	Control middle temporal gyrus sample	Raw data was exported from Illumina’s GenomeStudio with the Expression Module.	GPL10904	Roy,,Lardenoije	University Medical Center Göttingen	Robert-Koch-Str. 40	Göttingen	37075	Germany	NONE	31700	86	Control	Female	brain, middle temporal gyrus
MTG_AD_rep9	GSM2973270	Public on Dec 09 2019	Jan 30 2018	Dec 09 2019	RNA	1	middle temporal gyrus, AD	Homo sapiens	gender: Female	age: 87	tissue: brain, middle temporal gyrus	disease state: AD	total RNA	RNA was extracted with the Qiagen RNeasy Mini Kit in accordance with the prescribed protocol provided with the kit.	biotin	Standard Illumina protocol.	9606	Standard Illumina hybridization protocol.	Standard Illumina scanning protocol.	SAMPLE 9	AD middle temporal gyrus sample	Raw data was exported from Illumina’s GenomeStudio with the Expression Module.	GPL10904	Roy,,Lardenoije	University Medical Center Göttingen	Robert-Koch-Str. 40	Göttingen	37075	Germany	NONE	31700	87	AD	Female	brain, middle temporal gyrus
MTG_Control_rep10	GSM2973271	Public on Dec 09 2019	Jan 30 2018	Dec 09 2019	RNA	1	middle temporal gyrus, Control	Homo sapiens	gender: Male	age: 92	tissue: brain, middle temporal gyrus	disease state: Control	total RNA	RNA was extracted with the Qiagen RNeasy Mini Kit in accordance with the prescribed protocol provided with the kit.	biotin	Standard Illumina protocol.	9606	Standard Illumina hybridization protocol.	Standard Illumina scanning protocol.	SAMPLE 10	Control middle temporal gyrus sample	Raw data was exported from Illumina’s GenomeStudio with the Expression Module.	GPL10904	Roy,,Lardenoije	University Medical Center Göttingen	Robert-Koch-Str. 40	Göttingen	37075	Germany	NONE	31700	92	Control	Male	brain, middle temporal gyrus
MTG_AD_rep11	GSM2973272	Public on Dec 09 2019	Jan 30 2018	Dec 09 2019	RNA	1	middle temporal gyrus, AD	Homo sapiens	gender: Male	age: 81	tissue: brain, middle temporal gyrus	disease state: AD	total RNA	RNA was extracted with the Qiagen RNeasy Mini Kit in accordance with the prescribed protocol provided with the kit.	biotin	Standard Illumina protocol.	9606	Standard Illumina hybridization protocol.	Standard Illumina scanning protocol.	SAMPLE 11	AD middle temporal gyrus sample	Raw data was exported from Illumina’s GenomeStudio with the Expression Module.	GPL10904	Roy,,Lardenoije	University Medical Center Göttingen	Robert-Koch-Str. 40	Göttingen	37075	Germany	NONE	31700	81	AD	Male	brain, middle temporal gyrus
MTG_Control_rep12	GSM2973273	Public on Dec 09 2019	Jan 30 2018	Dec 09 2019	RNA	1	middle temporal gyrus, Control	Homo sapiens	gender: Male	age: 87	tissue: brain, middle temporal gyrus	disease state: Control	total RNA	RNA was extracted with the Qiagen RNeasy Mini Kit in accordance with the prescribed protocol provided with the kit.	biotin	Standard Illumina protocol.	9606	Standard Illumina hybridization protocol.	Standard Illumina scanning protocol.	SAMPLE 12	Control middle temporal gyrus sample	Raw data was exported from Illumina’s GenomeStudio with the Expression Module.	GPL10904	Roy,,Lardenoije	University Medical Center Göttingen	Robert-Koch-Str. 40	Göttingen	37075	Germany	NONE	31700	87	Control	Male	brain, middle temporal gyrus
MTG_AD_rep13	GSM2973274	Public on Dec 09 2019	Jan 30 2018	Dec 09 2019	RNA	1	middle temporal gyrus, AD	Homo sapiens	gender: Female	age: 92	tissue: brain, middle temporal gyrus	disease state: AD	total RNA	RNA was extracted with the Qiagen RNeasy Mini Kit in accordance with the prescribed protocol provided with the kit.	biotin	Standard Illumina protocol.	9606	Standard Illumina hybridization protocol.	Standard Illumina scanning protocol.	SAMPLE 13	AD middle temporal gyrus sample	Raw data was exported from Illumina’s GenomeStudio with the Expression Module.	GPL10904	Roy,,Lardenoije	University Medical Center Göttingen	Robert-Koch-Str. 40	Göttingen	37075	Germany	NONE	31700	92	AD	Female	brain, middle temporal gyrus
MTG_AD_rep14	GSM2973275	Public on Dec 09 2019	Jan 30 2018	Dec 09 2019	RNA	1	middle temporal gyrus, AD	Homo sapiens	gender: Female	age: 95	tissue: brain, middle temporal gyrus	disease state: AD	total RNA	RNA was extracted with the Qiagen RNeasy Mini Kit in accordance with the prescribed protocol provided with the kit.	biotin	Standard Illumina protocol.	9606	Standard Illumina hybridization protocol.	Standard Illumina scanning protocol.	SAMPLE 14	AD middle temporal gyrus sample	Raw data was exported from Illumina’s GenomeStudio with the Expression Module.	GPL10904	Roy,,Lardenoije	University Medical Center Göttingen	Robert-Koch-Str. 40	Göttingen	37075	Germany	NONE	31700	95	AD	Female	brain, middle temporal gyrus
MTG_AD_rep15	GSM2973276	Public on Dec 09 2019	Jan 30 2018	Dec 09 2019	RNA	1	middle temporal gyrus, AD	Homo sapiens	gender: Male	age: 75	tissue: brain, middle temporal gyrus	disease state: AD	total RNA	RNA was extracted with the Qiagen RNeasy Mini Kit in accordance with the prescribed protocol provided with the kit.	biotin	Standard Illumina protocol.	9606	Standard Illumina hybridization protocol.	Standard Illumina scanning protocol.	SAMPLE 15	AD middle temporal gyrus sample	Raw data was exported from Illumina’s GenomeStudio with the Expression Module.	GPL10904	Roy,,Lardenoije	University Medical Center Göttingen	Robert-Koch-Str. 40	Göttingen	37075	Germany	NONE	31700	75	AD	Male	brain, middle temporal gyrus
MTG_AD_rep16	GSM2973277	Public on Dec 09 2019	Jan 30 2018	Dec 09 2019	RNA	1	middle temporal gyrus, AD	Homo sapiens	gender: Female	age: 87	tissue: brain, middle temporal gyrus	disease state: AD	total RNA	RNA was extracted with the Qiagen RNeasy Mini Kit in accordance with the prescribed protocol provided with the kit.	biotin	Standard Illumina protocol.	9606	Standard Illumina hybridization protocol.	Standard Illumina scanning protocol.	SAMPLE 16	AD middle temporal gyrus sample	Raw data was exported from Illumina’s GenomeStudio with the Expression Module.	GPL10904	Roy,,Lardenoije	University Medical Center Göttingen	Robert-Koch-Str. 40	Göttingen	37075	Germany	NONE	31700	87	AD	Female	brain, middle temporal gyrus
MTG_AD_rep17	GSM2973278	Public on Dec 09 2019	Jan 30 2018	Dec 09 2019	RNA	1	middle temporal gyrus, AD	Homo sapiens	gender: Male	age: 95	tissue: brain, middle temporal gyrus	disease state: AD	total RNA	RNA was extracted with the Qiagen RNeasy Mini Kit in accordance with the prescribed protocol provided with the kit.	biotin	Standard Illumina protocol.	9606	Standard Illumina hybridization protocol.	Standard Illumina scanning protocol.	SAMPLE 17	AD middle temporal gyrus sample	Raw data was exported from Illumina’s GenomeStudio with the Expression Module.	GPL10904	Roy,,Lardenoije	University Medical Center Göttingen	Robert-Koch-Str. 40	Göttingen	37075	Germany	NONE	31700	95	AD	Male	brain, middle temporal gyrus
MTG_Control_rep18	GSM2973279	Public on Dec 09 2019	Jan 30 2018	Dec 09 2019	RNA	1	middle temporal gyrus, Control	Homo sapiens	gender: Male	age: 90	tissue: brain, middle temporal gyrus	disease state: Control	total RNA	RNA was extracted with the Qiagen RNeasy Mini Kit in accordance with the prescribed protocol provided with the kit.	biotin	Standard Illumina protocol.	9606	Standard Illumina hybridization protocol.	Standard Illumina scanning protocol.	SAMPLE 18	Control middle temporal gyrus sample	Raw data was exported from Illumina’s GenomeStudio with the Expression Module.	GPL10904	Roy,,Lardenoije	University Medical Center Göttingen	Robert-Koch-Str. 40	Göttingen	37075	Germany	NONE	31700	90	Control	Male	brain, middle temporal gyrus
MTG_AD_rep19	GSM2973280	Public on Dec 09 2019	Jan 30 2018	Dec 09 2019	RNA	1	middle temporal gyrus, AD	Homo sapiens	gender: Female	age: 77	tissue: brain, middle temporal gyrus	disease state: AD	total RNA	RNA was extracted with the Qiagen RNeasy Mini Kit in accordance with the prescribed protocol provided with the kit.	biotin	Standard Illumina protocol.	9606	Standard Illumina hybridization protocol.	Standard Illumina scanning protocol.	SAMPLE 19	AD middle temporal gyrus sample	Raw data was exported from Illumina’s GenomeStudio with the Expression Module.	GPL10904	Roy,,Lardenoije	University Medical Center Göttingen	Robert-Koch-Str. 40	Göttingen	37075	Germany	NONE	31700	77	AD	Female	brain, middle temporal gyrus
MTG_AD_rep20	GSM2973281	Public on Dec 09 2019	Jan 30 2018	Dec 09 2019	RNA	1	middle temporal gyrus, AD	Homo sapiens	gender: Female	age: 84	tissue: brain, middle temporal gyrus	disease state: AD	total RNA	RNA was extracted with the Qiagen RNeasy Mini Kit in accordance with the prescribed protocol provided with the kit.	biotin	Standard Illumina protocol.	9606	Standard Illumina hybridization protocol.	Standard Illumina scanning protocol.	SAMPLE 20	AD middle temporal gyrus sample	Raw data was exported from Illumina’s GenomeStudio with the Expression Module.	GPL10904	Roy,,Lardenoije	University Medical Center Göttingen	Robert-Koch-Str. 40	Göttingen	37075	Germany	NONE	31700	84	AD	Female	brain, middle temporal gyrus
MTG_AD_rep21	GSM2973282	Public on Dec 09 2019	Jan 30 2018	Dec 09 2019	RNA	1	middle temporal gyrus, AD	Homo sapiens	gender: Male	age: 85	tissue: brain, middle temporal gyrus	disease state: AD	total RNA	RNA was extracted with the Qiagen RNeasy Mini Kit in accordance with the prescribed protocol provided with the kit.	biotin	Standard Illumina protocol.	9606	Standard Illumina hybridization protocol.	Standard Illumina scanning protocol.	SAMPLE 21	AD middle temporal gyrus sample	Raw data was exported from Illumina’s GenomeStudio with the Expression Module.	GPL10904	Roy,,Lardenoije	University Medical Center Göttingen	Robert-Koch-Str. 40	Göttingen	37075	Germany	NONE	31700	85	AD	Male	brain, middle temporal gyrus
MTG_Control_rep22	GSM2973283	Public on Dec 09 2019	Jan 30 2018	Dec 09 2019	RNA	1	middle temporal gyrus, Control	Homo sapiens	gender: Male	age: 89	tissue: brain, middle temporal gyrus	disease state: Control	total RNA	RNA was extracted with the Qiagen RNeasy Mini Kit in accordance with the prescribed protocol provided with the kit.	biotin	Standard Illumina protocol.	9606	Standard Illumina hybridization protocol.	Standard Illumina scanning protocol.	SAMPLE 22	Control middle temporal gyrus sample	Raw data was exported from Illumina’s GenomeStudio with the Expression Module.	GPL10904	Roy,,Lardenoije	University Medical Center Göttingen	Robert-Koch-Str. 40	Göttingen	37075	Germany	NONE	31700	89	Control	Male	brain, middle temporal gyrus
MTG_Control_rep23	GSM2973284	Public on Dec 09 2019	Jan 30 2018	Dec 09 2019	RNA	1	middle temporal gyrus, Control	Homo sapiens	gender: Female	age: 89	tissue: brain, middle temporal gyrus	disease state: Control	total RNA	RNA was extracted with the Qiagen RNeasy Mini Kit in accordance with the prescribed protocol provided with the kit.	biotin	Standard Illumina protocol.	9606	Standard Illumina hybridization protocol.	Standard Illumina scanning protocol.	SAMPLE 23	Control middle temporal gyrus sample	Raw data was exported from Illumina’s GenomeStudio with the Expression Module.	GPL10904	Roy,,Lardenoije	University Medical Center Göttingen	Robert-Koch-Str. 40	Göttingen	37075	Germany	NONE	31700	89	Control	Female	brain, middle temporal gyrus
MTG_Control_rep24	GSM2973285	Public on Dec 09 2019	Jan 30 2018	Dec 09 2019	RNA	1	middle temporal gyrus, Control	Homo sapiens	gender: Female	age: 82	tissue: brain, middle temporal gyrus	disease state: Control	total RNA	RNA was extracted with the Qiagen RNeasy Mini Kit in accordance with the prescribed protocol provided with the kit.	biotin	Standard Illumina protocol.	9606	Standard Illumina hybridization protocol.	Standard Illumina scanning protocol.	SAMPLE 24	Control middle temporal gyrus sample	Raw data was exported from Illumina’s GenomeStudio with the Expression Module.	GPL10904	Roy,,Lardenoije	University Medical Center Göttingen	Robert-Koch-Str. 40	Göttingen	37075	Germany	NONE	31700	82	Control	Female	brain, middle temporal gyrus
MTG_Control_rep25	GSM2973286	Public on Dec 09 2019	Jan 30 2018	Dec 09 2019	RNA	1	middle temporal gyrus, Control	Homo sapiens	gender: Female	age: 78	tissue: brain, middle temporal gyrus	disease state: Control	total RNA	RNA was extracted with the Qiagen RNeasy Mini Kit in accordance with the prescribed protocol provided with the kit.	biotin	Standard Illumina protocol.	9606	Standard Illumina hybridization protocol.	Standard Illumina scanning protocol.	SAMPLE 25	Control middle temporal gyrus sample	Raw data was exported from Illumina’s GenomeStudio with the Expression Module.	GPL10904	Roy,,Lardenoije	University Medical Center Göttingen	Robert-Koch-Str. 40	Göttingen	37075	Germany	NONE	31700	78	Control	Female	brain, middle temporal gyrus
MTG_AD_rep26	GSM2973287	Public on Dec 09 2019	Jan 30 2018	Dec 09 2019	RNA	1	middle temporal gyrus, AD	Homo sapiens	gender: Male	age: 70	tissue: brain, middle temporal gyrus	disease state: AD	total RNA	RNA was extracted with the Qiagen RNeasy Mini Kit in accordance with the prescribed protocol provided with the kit.	biotin	Standard Illumina protocol.	9606	Standard Illumina hybridization protocol.	Standard Illumina scanning protocol.	SAMPLE 26	AD middle temporal gyrus sample	Raw data was exported from Illumina’s GenomeStudio with the Expression Module.	GPL10904	Roy,,Lardenoije	University Medical Center Göttingen	Robert-Koch-Str. 40	Göttingen	37075	Germany	NONE	31700	70	AD	Male	brain, middle temporal gyrus
MTG_Control_rep27	GSM2973288	Public on Dec 09 2019	Jan 30 2018	Dec 09 2019	RNA	1	middle temporal gyrus, Control	Homo sapiens	gender: Female	age: 86	tissue: brain, middle temporal gyrus	disease state: Control	total RNA	RNA was extracted with the Qiagen RNeasy Mini Kit in accordance with the prescribed protocol provided with the kit.	biotin	Standard Illumina protocol.	9606	Standard Illumina hybridization protocol.	Standard Illumina scanning protocol.	SAMPLE 27	Control middle temporal gyrus sample	Raw data was exported from Illumina’s GenomeStudio with the Expression Module.	GPL10904	Roy,,Lardenoije	University Medical Center Göttingen	Robert-Koch-Str. 40	Göttingen	37075	Germany	NONE	31700	86	Control	Female	brain, middle temporal gyrus
MTG_AD_rep28	GSM2973289	Public on Dec 09 2019	Jan 30 2018	Dec 09 2019	RNA	1	middle temporal gyrus, AD	Homo sapiens	gender: Female	age: 75	tissue: brain, middle temporal gyrus	disease state: AD	total RNA	RNA was extracted with the Qiagen RNeasy Mini Kit in accordance with the prescribed protocol provided with the kit.	biotin	Standard Illumina protocol.	9606	Standard Illumina hybridization protocol.	Standard Illumina scanning protocol.	SAMPLE 28	AD middle temporal gyrus sample	Raw data was exported from Illumina’s GenomeStudio with the Expression Module.	GPL10904	Roy,,Lardenoije	University Medical Center Göttingen	Robert-Koch-Str. 40	Göttingen	37075	Germany	NONE	31700	75	AD	Female	brain, middle temporal gyrus
MTG_AD_rep29	GSM2973290	Public on Dec 09 2019	Jan 30 2018	Dec 09 2019	RNA	1	middle temporal gyrus, AD	Homo sapiens	gender: Female	age: 94	tissue: brain, middle temporal gyrus	disease state: AD	total RNA	RNA was extracted with the Qiagen RNeasy Mini Kit in accordance with the prescribed protocol provided with the kit.	biotin	Standard Illumina protocol.	9606	Standard Illumina hybridization protocol.	Standard Illumina scanning protocol.	SAMPLE 29	AD middle temporal gyrus sample	Raw data was exported from Illumina’s GenomeStudio with the Expression Module.	GPL10904	Roy,,Lardenoije	University Medical Center Göttingen	Robert-Koch-Str. 40	Göttingen	37075	Germany	NONE	31700	94	AD	Female	brain, middle temporal gyrus
MTG_Control_rep30	GSM2973291	Public on Dec 09 2019	Jan 30 2018	Dec 09 2019	RNA	1	middle temporal gyrus, Control	Homo sapiens	gender: Male	age: 82	tissue: brain, middle temporal gyrus	disease state: Control	total RNA	RNA was extracted with the Qiagen RNeasy Mini Kit in accordance with the prescribed protocol provided with the kit.	biotin	Standard Illumina protocol.	9606	Standard Illumina hybridization protocol.	Standard Illumina scanning protocol.	SAMPLE 30	Control middle temporal gyrus sample	Raw data was exported from Illumina’s GenomeStudio with the Expression Module.	GPL10904	Roy,,Lardenoije	University Medical Center Göttingen	Robert-Koch-Str. 40	Göttingen	37075	Germany	NONE	31700	82	Control	Male	brain, middle temporal gyrus
MTG_AD_rep31	GSM2973292	Public on Dec 09 2019	Jan 30 2018	Dec 09 2019	RNA	1	middle temporal gyrus, AD	Homo sapiens	gender: Male	age: 82	tissue: brain, middle temporal gyrus	disease state: AD	total RNA	RNA was extracted with the Qiagen RNeasy Mini Kit in accordance with the prescribed protocol provided with the kit.	biotin	Standard Illumina protocol.	9606	Standard Illumina hybridization protocol.	Standard Illumina scanning protocol.	SAMPLE 31	AD middle temporal gyrus sample	Raw data was exported from Illumina’s GenomeStudio with the Expression Module.	GPL10904	Roy,,Lardenoije	University Medical Center Göttingen	Robert-Koch-Str. 40	Göttingen	37075	Germany	NONE	31700	82	AD	Male	brain, middle temporal gyrus
MTG_Control_rep32	GSM2973293	Public on Dec 09 2019	Jan 30 2018	Dec 09 2019	RNA	1	middle temporal gyrus, Control	Homo sapiens	gender: Male	age: 73	tissue: brain, middle temporal gyrus	disease state: Control	total RNA	RNA was extracted with the Qiagen RNeasy Mini Kit in accordance with the prescribed protocol provided with the kit.	biotin	Standard Illumina protocol.	9606	Standard Illumina hybridization protocol.	Standard Illumina scanning protocol.	SAMPLE 32	Control middle temporal gyrus sample	Raw data was exported from Illumina’s GenomeStudio with the Expression Module.	GPL10904	Roy,,Lardenoije	University Medical Center Göttingen	Robert-Koch-Str. 40	Göttingen	37075	Germany	NONE	31700	73	Control	Male	brain, middle temporal gyrus
MTG_Control_rep33	GSM2973294	Public on Dec 09 2019	Jan 30 2018	Dec 09 2019	RNA	1	middle temporal gyrus, Control	Homo sapiens	gender: Female	age: 77	tissue: brain, middle temporal gyrus	disease state: Control	total RNA	RNA was extracted with the Qiagen RNeasy Mini Kit in accordance with the prescribed protocol provided with the kit.	biotin	Standard Illumina protocol.	9606	Standard Illumina hybridization protocol.	Standard Illumina scanning protocol.	SAMPLE 33	Control middle temporal gyrus sample	Raw data was exported from Illumina’s GenomeStudio with the Expression Module.	GPL10904	Roy,,Lardenoije	University Medical Center Göttingen	Robert-Koch-Str. 40	Göttingen	37075	Germany	NONE	31700	77	Control	Female	brain, middle temporal gyrus
MTG_AD_rep34	GSM2973295	Public on Dec 09 2019	Jan 30 2018	Dec 09 2019	RNA	1	middle temporal gyrus, AD	Homo sapiens	gender: Male	age: 85	tissue: brain, middle temporal gyrus	disease state: AD	total RNA	RNA was extracted with the Qiagen RNeasy Mini Kit in accordance with the prescribed protocol provided with the kit.	biotin	Standard Illumina protocol.	9606	Standard Illumina hybridization protocol.	Standard Illumina scanning protocol.	SAMPLE 34	AD middle temporal gyrus sample	Raw data was exported from Illumina’s GenomeStudio with the Expression Module.	GPL10904	Roy,,Lardenoije	University Medical Center Göttingen	Robert-Koch-Str. 40	Göttingen	37075	Germany	NONE	31700	85	AD	Male	brain, middle temporal gyrus
MTG_Control_rep35	GSM2973296	Public on Dec 09 2019	Jan 30 2018	Dec 09 2019	RNA	1	middle temporal gyrus, Control	Homo sapiens	gender: Male	age: 92	tissue: brain, middle temporal gyrus	disease state: Control	total RNA	RNA was extracted with the Qiagen RNeasy Mini Kit in accordance with the prescribed protocol provided with the kit.	biotin	Standard Illumina protocol.	9606	Standard Illumina hybridization protocol.	Standard Illumina scanning protocol.	SAMPLE 35	Control middle temporal gyrus sample	Raw data was exported from Illumina’s GenomeStudio with the Expression Module.	GPL10904	Roy,,Lardenoije	University Medical Center Göttingen	Robert-Koch-Str. 40	Göttingen	37075	Germany	NONE	31700	92	Control	Male	brain, middle temporal gyrus
MTG_Control_rep36	GSM2973297	Public on Dec 09 2019	Jan 30 2018	Dec 09 2019	RNA	1	middle temporal gyrus, Control	Homo sapiens	gender: Female	age: 84	tissue: brain, middle temporal gyrus	disease state: Control	total RNA	RNA was extracted with the Qiagen RNeasy Mini Kit in accordance with the prescribed protocol provided with the kit.	biotin	Standard Illumina protocol.	9606	Standard Illumina hybridization protocol.	Standard Illumina scanning protocol.	SAMPLE 36	Control middle temporal gyrus sample	Raw data was exported from Illumina’s GenomeStudio with the Expression Module.	GPL10904	Roy,,Lardenoije	University Medical Center Göttingen	Robert-Koch-Str. 40	Göttingen	37075	Germany	NONE	31700	84	Control	Female	brain, middle temporal gyrus
MTG_AD_rep37	GSM2973298	Public on Dec 09 2019	Jan 30 2018	Dec 09 2019	RNA	1	middle temporal gyrus, AD	Homo sapiens	gender: Female	age: 87	tissue: brain, middle temporal gyrus	disease state: AD	total RNA	RNA was extracted with the Qiagen RNeasy Mini Kit in accordance with the prescribed protocol provided with the kit.	biotin	Standard Illumina protocol.	9606	Standard Illumina hybridization protocol.	Standard Illumina scanning protocol.	SAMPLE 37	AD middle temporal gyrus sample	Raw data was exported from Illumina’s GenomeStudio with the Expression Module.	GPL10904	Roy,,Lardenoije	University Medical Center Göttingen	Robert-Koch-Str. 40	Göttingen	37075	Germany	NONE	31700	87	AD	Female	brain, middle temporal gyrus
MTG_Control_rep38	GSM2973299	Public on Dec 09 2019	Jan 30 2018	Dec 09 2019	RNA	1	middle temporal gyrus, Control	Homo sapiens	gender: Male	age: 86	tissue: brain, middle temporal gyrus	disease state: Control	total RNA	RNA was extracted with the Qiagen RNeasy Mini Kit in accordance with the prescribed protocol provided with the kit.	biotin	Standard Illumina protocol.	9606	Standard Illumina hybridization protocol.	Standard Illumina scanning protocol.	SAMPLE 38	Control middle temporal gyrus sample	Raw data was exported from Illumina’s GenomeStudio with the Expression Module.	GPL10904	Roy,,Lardenoije	University Medical Center Göttingen	Robert-Koch-Str. 40	Göttingen	37075	Germany	NONE	31700	86	Control	Male	brain, middle temporal gyrus
MTG_AD_rep39	GSM2973300	Public on Dec 09 2019	Jan 30 2018	Dec 09 2019	RNA	1	middle temporal gyrus, AD	Homo sapiens	gender: Female	age: 92	tissue: brain, middle temporal gyrus	disease state: AD	total RNA	RNA was extracted with the Qiagen RNeasy Mini Kit in accordance with the prescribed protocol provided with the kit.	biotin	Standard Illumina protocol.	9606	Standard Illumina hybridization protocol.	Standard Illumina scanning protocol.	SAMPLE 39	AD middle temporal gyrus sample	Raw data was exported from Illumina’s GenomeStudio with the Expression Module.	GPL10904	Roy,,Lardenoije	University Medical Center Göttingen	Robert-Koch-Str. 40	Göttingen	37075	Germany	NONE	31700	92	AD	Female	brain, middle temporal gyrus
MTG_AD_rep40	GSM2973301	Public on Dec 09 2019	Jan 30 2018	Dec 09 2019	RNA	1	middle temporal gyrus, AD	Homo sapiens	gender: Male	age: 92	tissue: brain, middle temporal gyrus	disease state: AD	total RNA	RNA was extracted with the Qiagen RNeasy Mini Kit in accordance with the prescribed protocol provided with the kit.	biotin	Standard Illumina protocol.	9606	Standard Illumina hybridization protocol.	Standard Illumina scanning protocol.	SAMPLE 40	AD middle temporal gyrus sample	Raw data was exported from Illumina’s GenomeStudio with the Expression Module.	GPL10904	Roy,,Lardenoije	University Medical Center Göttingen	Robert-Koch-Str. 40	Göttingen	37075	Germany	NONE	31700	92	AD	Male	brain, middle temporal gyrus
MTG_AD_rep41	GSM2973302	Public on Dec 09 2019	Jan 30 2018	Dec 09 2019	RNA	1	middle temporal gyrus, AD	Homo sapiens	gender: Female	age: 90	tissue: brain, middle temporal gyrus	disease state: AD	total RNA	RNA was extracted with the Qiagen RNeasy Mini Kit in accordance with the prescribed protocol provided with the kit.	biotin	Standard Illumina protocol.	9606	Standard Illumina hybridization protocol.	Standard Illumina scanning protocol.	SAMPLE 41	AD middle temporal gyrus sample	Raw data was exported from Illumina’s GenomeStudio with the Expression Module.	GPL10904	Roy,,Lardenoije	University Medical Center Göttingen	Robert-Koch-Str. 40	Göttingen	37075	Germany	NONE	31700	90	AD	Female	brain, middle temporal gyrus
MTG_AD_rep42	GSM2973303	Public on Dec 09 2019	Jan 30 2018	Dec 09 2019	RNA	1	middle temporal gyrus, AD	Homo sapiens	gender: Female	age: 82	tissue: brain, middle temporal gyrus	disease state: AD	total RNA	RNA was extracted with the Qiagen RNeasy Mini Kit in accordance with the prescribed protocol provided with the kit.	biotin	Standard Illumina protocol.	9606	Standard Illumina hybridization protocol.	Standard Illumina scanning protocol.	SAMPLE 42	AD middle temporal gyrus sample	Raw data was exported from Illumina’s GenomeStudio with the Expression Module.	GPL10904	Roy,,Lardenoije	University Medical Center Göttingen	Robert-Koch-Str. 40	Göttingen	37075	Germany	NONE	31700	82	AD	Female	brain, middle temporal gyrus
MTG_AD_rep43	GSM2973304	Public on Dec 09 2019	Jan 30 2018	Dec 09 2019	RNA	1	middle temporal gyrus, AD	Homo sapiens	gender: Female	age: 82	tissue: brain, middle temporal gyrus	disease state: AD	total RNA	RNA was extracted with the Qiagen RNeasy Mini Kit in accordance with the prescribed protocol provided with the kit.	biotin	Standard Illumina protocol.	9606	Standard Illumina hybridization protocol.	Standard Illumina scanning protocol.	SAMPLE 43	AD middle temporal gyrus sample	Raw data was exported from Illumina’s GenomeStudio with the Expression Module.	GPL10904	Roy,,Lardenoije	University Medical Center Göttingen	Robert-Koch-Str. 40	Göttingen	37075	Germany	NONE	31700	82	AD	Female	brain, middle temporal gyrus
MTG_AD_rep44	GSM2973305	Public on Dec 09 2019	Jan 30 2018	Dec 09 2019	RNA	1	middle temporal gyrus, AD	Homo sapiens	gender: Female	age: 89	tissue: brain, middle temporal gyrus	disease state: AD	total RNA	RNA was extracted with the Qiagen RNeasy Mini Kit in accordance with the prescribed protocol provided with the kit.	biotin	Standard Illumina protocol.	9606	Standard Illumina hybridization protocol.	Standard Illumina scanning protocol.	SAMPLE 44	AD middle temporal gyrus sample	Raw data was exported from Illumina’s GenomeStudio with the Expression Module.	GPL10904	Roy,,Lardenoije	University Medical Center Göttingen	Robert-Koch-Str. 40	Göttingen	37075	Germany	NONE	31700	89	AD	Female	brain, middle temporal gyrus
MTG_AD_rep45	GSM2973306	Public on Dec 09 2019	Jan 30 2018	Dec 09 2019	RNA	1	middle temporal gyrus, AD	Homo sapiens	gender: Male	age: 90	tissue: brain, middle temporal gyrus	disease state: AD	total RNA	RNA was extracted with the Qiagen RNeasy Mini Kit in accordance with the prescribed protocol provided with the kit.	biotin	Standard Illumina protocol.	9606	Standard Illumina hybridization protocol.	Standard Illumina scanning protocol.	SAMPLE 45	AD middle temporal gyrus sample	Raw data was exported from Illumina’s GenomeStudio with the Expression Module.	GPL10904	Roy,,Lardenoije	University Medical Center Göttingen	Robert-Koch-Str. 40	Göttingen	37075	Germany	NONE	31700	90	AD	Male	brain, middle temporal gyrus
MTG_AD_rep46	GSM2973307	Public on Dec 09 2019	Jan 30 2018	Dec 09 2019	RNA	1	middle temporal gyrus, AD	Homo sapiens	gender: Male	age: 87	tissue: brain, middle temporal gyrus	disease state: AD	total RNA	RNA was extracted with the Qiagen RNeasy Mini Kit in accordance with the prescribed protocol provided with the kit.	biotin	Standard Illumina protocol.	9606	Standard Illumina hybridization protocol.	Standard Illumina scanning protocol.	SAMPLE 46	AD middle temporal gyrus sample	Raw data was exported from Illumina’s GenomeStudio with the Expression Module.	GPL10904	Roy,,Lardenoije	University Medical Center Göttingen	Robert-Koch-Str. 40	Göttingen	37075	Germany	NONE	31700	87	AD	Male	brain, middle temporal gyrus
MTG_AD_rep47	GSM2973308	Public on Dec 09 2019	Jan 30 2018	Dec 09 2019	RNA	1	middle temporal gyrus, AD	Homo sapiens	gender: Male	age: 78	tissue: brain, middle temporal gyrus	disease state: AD	total RNA	RNA was extracted with the Qiagen RNeasy Mini Kit in accordance with the prescribed protocol provided with the kit.	biotin	Standard Illumina protocol.	9606	Standard Illumina hybridization protocol.	Standard Illumina scanning protocol.	SAMPLE 47	AD middle temporal gyrus sample	Raw data was exported from Illumina’s GenomeStudio with the Expression Module.	GPL10904	Roy,,Lardenoije	University Medical Center Göttingen	Robert-Koch-Str. 40	Göttingen	37075	Germany	NONE	31700	78	AD	Male	brain, middle temporal gyrus
MTG_AD_rep48	GSM2973309	Public on Dec 09 2019	Jan 30 2018	Dec 09 2019	RNA	1	middle temporal gyrus, AD	Homo sapiens	gender: Female	age: 88	tissue: brain, middle temporal gyrus	disease state: AD	total RNA	RNA was extracted with the Qiagen RNeasy Mini Kit in accordance with the prescribed protocol provided with the kit.	biotin	Standard Illumina protocol.	9606	Standard Illumina hybridization protocol.	Standard Illumina scanning protocol.	SAMPLE 48	AD middle temporal gyrus sample	Raw data was exported from Illumina’s GenomeStudio with the Expression Module.	GPL10904	Roy,,Lardenoije	University Medical Center Göttingen	Robert-Koch-Str. 40	Göttingen	37075	Germany	NONE	31700	88	AD	Female	brain, middle temporal gyrus
MTG_AD_rep49	GSM2973310	Public on Dec 09 2019	Jan 30 2018	Dec 09 2019	RNA	1	middle temporal gyrus, AD	Homo sapiens	gender: Female	age: 86	tissue: brain, middle temporal gyrus	disease state: AD	total RNA	RNA was extracted with the Qiagen RNeasy Mini Kit in accordance with the prescribed protocol provided with the kit.	biotin	Standard Illumina protocol.	9606	Standard Illumina hybridization protocol.	Standard Illumina scanning protocol.	SAMPLE 49	AD middle temporal gyrus sample	Raw data was exported from Illumina’s GenomeStudio with the Expression Module.	GPL10904	Roy,,Lardenoije	University Medical Center Göttingen	Robert-Koch-Str. 40	Göttingen	37075	Germany	NONE	31700	86	AD	Female	brain, middle temporal gyrus
MTG_Control_rep50	GSM2973311	Public on Dec 09 2019	Jan 30 2018	Dec 09 2019	RNA	1	middle temporal gyrus, Control	Homo sapiens	gender: Female	age: 88	tissue: brain, middle temporal gyrus	disease state: Control	total RNA	RNA was extracted with the Qiagen RNeasy Mini Kit in accordance with the prescribed protocol provided with the kit.	biotin	Standard Illumina protocol.	9606	Standard Illumina hybridization protocol.	Standard Illumina scanning protocol.	SAMPLE 50	Control middle temporal gyrus sample	Raw data was exported from Illumina’s GenomeStudio with the Expression Module.	GPL10904	Roy,,Lardenoije	University Medical Center Göttingen	Robert-Koch-Str. 40	Göttingen	37075	Germany	NONE	31700	88	Control	Female	brain, middle temporal gyrus
MTG_AD_rep51	GSM2973312	Public on Dec 09 2019	Jan 30 2018	Dec 09 2019	RNA	1	middle temporal gyrus, AD	Homo sapiens	gender: Male	age: 86	tissue: brain, middle temporal gyrus	disease state: AD	total RNA	RNA was extracted with the Qiagen RNeasy Mini Kit in accordance with the prescribed protocol provided with the kit.	biotin	Standard Illumina protocol.	9606	Standard Illumina hybridization protocol.	Standard Illumina scanning protocol.	SAMPLE 51	AD middle temporal gyrus sample	Raw data was exported from Illumina’s GenomeStudio with the Expression Module.	GPL10904	Roy,,Lardenoije	University Medical Center Göttingen	Robert-Koch-Str. 40	Göttingen	37075	Germany	NONE	31700	86	AD	Male	brain, middle temporal gyrus
MTG_Control_rep52	GSM2973313	Public on Dec 09 2019	Jan 30 2018	Dec 09 2019	RNA	1	middle temporal gyrus, Control	Homo sapiens	gender: Female	age: 92	tissue: brain, middle temporal gyrus	disease state: Control	total RNA	RNA was extracted with the Qiagen RNeasy Mini Kit in accordance with the prescribed protocol provided with the kit.	biotin	Standard Illumina protocol.	9606	Standard Illumina hybridization protocol.	Standard Illumina scanning protocol.	SAMPLE 52	Control middle temporal gyrus sample	Raw data was exported from Illumina’s GenomeStudio with the Expression Module.	GPL10904	Roy,,Lardenoije	University Medical Center Göttingen	Robert-Koch-Str. 40	Göttingen	37075	Germany	NONE	31700	92	Control	Female	brain, middle temporal gyrus
MTG_AD_rep53	GSM2973314	Public on Dec 09 2019	Jan 30 2018	Dec 09 2019	RNA	1	middle temporal gyrus, AD	Homo sapiens	gender: Female	age: 81	tissue: brain, middle temporal gyrus	disease state: AD	total RNA	RNA was extracted with the Qiagen RNeasy Mini Kit in accordance with the prescribed protocol provided with the kit.	biotin	Standard Illumina protocol.	9606	Standard Illumina hybridization protocol.	Standard Illumina scanning protocol.	SAMPLE 53	AD middle temporal gyrus sample	Raw data was exported from Illumina’s GenomeStudio with the Expression Module.	GPL10904	Roy,,Lardenoije	University Medical Center Göttingen	Robert-Koch-Str. 40	Göttingen	37075	Germany	NONE	31700	81	AD	Female	brain, middle temporal gyrus
MTG_AD_rep54	GSM2973315	Public on Dec 09 2019	Jan 30 2018	Dec 09 2019	RNA	1	middle temporal gyrus, AD	Homo sapiens	gender: Male	age: 82	tissue: brain, middle temporal gyrus	disease state: AD	total RNA	RNA was extracted with the Qiagen RNeasy Mini Kit in accordance with the prescribed protocol provided with the kit.	biotin	Standard Illumina protocol.	9606	Standard Illumina hybridization protocol.	Standard Illumina scanning protocol.	SAMPLE 54	AD middle temporal gyrus sample	Raw data was exported from Illumina’s GenomeStudio with the Expression Module.	GPL10904	Roy,,Lardenoije	University Medical Center Göttingen	Robert-Koch-Str. 40	Göttingen	37075	Germany	NONE	31700	82	AD	Male	brain, middle temporal gyrus
MTG_Control_rep55	GSM2973316	Public on Dec 09 2019	Jan 30 2018	Dec 09 2019	RNA	1	middle temporal gyrus, Control	Homo sapiens	gender: Female	age: 92	tissue: brain, middle temporal gyrus	disease state: Control	total RNA	RNA was extracted with the Qiagen RNeasy Mini Kit in accordance with the prescribed protocol provided with the kit.	biotin	Standard Illumina protocol.	9606	Standard Illumina hybridization protocol.	Standard Illumina scanning protocol.	SAMPLE 55	Control middle temporal gyrus sample	Raw data was exported from Illumina’s GenomeStudio with the Expression Module.	GPL10904	Roy,,Lardenoije	University Medical Center Göttingen	Robert-Koch-Str. 40	Göttingen	37075	Germany	NONE	31700	92	Control	Female	brain, middle temporal gyrus
MTG_Control_rep56	GSM2973317	Public on Dec 09 2019	Jan 30 2018	Dec 09 2019	RNA	1	middle temporal gyrus, Control	Homo sapiens	gender: Female	age: 81	tissue: brain, middle temporal gyrus	disease state: Control	total RNA	RNA was extracted with the Qiagen RNeasy Mini Kit in accordance with the prescribed protocol provided with the kit.	biotin	Standard Illumina protocol.	9606	Standard Illumina hybridization protocol.	Standard Illumina scanning protocol.	SAMPLE 56	Control middle temporal gyrus sample	Raw data was exported from Illumina’s GenomeStudio with the Expression Module.	GPL10904	Roy,,Lardenoije	University Medical Center Göttingen	Robert-Koch-Str. 40	Göttingen	37075	Germany	NONE	31700	81	Control	Female	brain, middle temporal gyrus
MTG_AD_rep57	GSM2973318	Public on Dec 09 2019	Jan 30 2018	Dec 09 2019	RNA	1	middle temporal gyrus, AD	Homo sapiens	gender: Male	age: 89	tissue: brain, middle temporal gyrus	disease state: AD	total RNA	RNA was extracted with the Qiagen RNeasy Mini Kit in accordance with the prescribed protocol provided with the kit.	biotin	Standard Illumina protocol.	9606	Standard Illumina hybridization protocol.	Standard Illumina scanning protocol.	SAMPLE 57	AD middle temporal gyrus sample	Raw data was exported from Illumina’s GenomeStudio with the Expression Module.	GPL10904	Roy,,Lardenoije	University Medical Center Göttingen	Robert-Koch-Str. 40	Göttingen	37075	Germany	NONE	31700	89	AD	Male	brain, middle temporal gyrus
MTG_AD_rep58	GSM2973319	Public on Dec 09 2019	Jan 30 2018	Dec 09 2019	RNA	1	middle temporal gyrus, AD	Homo sapiens	gender: Female	age: 85	tissue: brain, middle temporal gyrus	disease state: AD	total RNA	RNA was extracted with the Qiagen RNeasy Mini Kit in accordance with the prescribed protocol provided with the kit.	biotin	Standard Illumina protocol.	9606	Standard Illumina hybridization protocol.	Standard Illumina scanning protocol.	SAMPLE 58	AD middle temporal gyrus sample	Raw data was exported from Illumina’s GenomeStudio with the Expression Module.	GPL10904	Roy,,Lardenoije	University Medical Center Göttingen	Robert-Koch-Str. 40	Göttingen	37075	Germany	NONE	31700	85	AD	Female	brain, middle temporal gyrus
MTG_Control_rep59	GSM2973320	Public on Dec 09 2019	Jan 30 2018	Dec 09 2019	RNA	1	middle temporal gyrus, Control	Homo sapiens	gender: Male	age: 94	tissue: brain, middle temporal gyrus	disease state: Control	total RNA	RNA was extracted with the Qiagen RNeasy Mini Kit in accordance with the prescribed protocol provided with the kit.	biotin	Standard Illumina protocol.	9606	Standard Illumina hybridization protocol.	Standard Illumina scanning protocol.	SAMPLE 59	Control middle temporal gyrus sample	Raw data was exported from Illumina’s GenomeStudio with the Expression Module.	GPL10904	Roy,,Lardenoije	University Medical Center Göttingen	Robert-Koch-Str. 40	Göttingen	37075	Germany	NONE	31700	94	Control	Male	brain, middle temporal gyrus
MTG_Control_rep60	GSM2973321	Public on Dec 09 2019	Jan 30 2018	Dec 09 2019	RNA	1	middle temporal gyrus, Control	Homo sapiens	gender: Female	age: 85	tissue: brain, middle temporal gyrus	disease state: Control	total RNA	RNA was extracted with the Qiagen RNeasy Mini Kit in accordance with the prescribed protocol provided with the kit.	biotin	Standard Illumina protocol.	9606	Standard Illumina hybridization protocol.	Standard Illumina scanning protocol.	SAMPLE 60	Control middle temporal gyrus sample	Raw data was exported from Illumina’s GenomeStudio with the Expression Module.	GPL10904	Roy,,Lardenoije	University Medical Center Göttingen	Robert-Koch-Str. 40	Göttingen	37075	Germany	NONE	31700	85	Control	Female	brain, middle temporal gyrus
MTG_Control_rep61	GSM2973322	Public on Dec 09 2019	Jan 30 2018	Dec 09 2019	RNA	1	middle temporal gyrus, Control	Homo sapiens	gender: Female	age: 82	tissue: brain, middle temporal gyrus	disease state: Control	total RNA	RNA was extracted with the Qiagen RNeasy Mini Kit in accordance with the prescribed protocol provided with the kit.	biotin	Standard Illumina protocol.	9606	Standard Illumina hybridization protocol.	Standard Illumina scanning protocol.	SAMPLE 61	Control middle temporal gyrus sample	Raw data was exported from Illumina’s GenomeStudio with the Expression Module.	GPL10904	Roy,,Lardenoije	University Medical Center Göttingen	Robert-Koch-Str. 40	Göttingen	37075	Germany	NONE	31700	82	Control	Female	brain, middle temporal gyrus
MTG_Control_rep62	GSM2973323	Public on Dec 09 2019	Jan 30 2018	Dec 09 2019	RNA	1	middle temporal gyrus, Control	Homo sapiens	gender: Male	age: 81	tissue: brain, middle temporal gyrus	disease state: Control	total RNA	RNA was extracted with the Qiagen RNeasy Mini Kit in accordance with the prescribed protocol provided with the kit.	biotin	Standard Illumina protocol.	9606	Standard Illumina hybridization protocol.	Standard Illumina scanning protocol.	SAMPLE 62	Control middle temporal gyrus sample	Raw data was exported from Illumina’s GenomeStudio with the Expression Module.	GPL10904	Roy,,Lardenoije	University Medical Center Göttingen	Robert-Koch-Str. 40	Göttingen	37075	Germany	NONE	31700	81	Control	Male	brain, middle temporal gyrus
MTG_Control_rep63	GSM2973324	Public on Dec 09 2019	Jan 30 2018	Dec 09 2019	RNA	1	middle temporal gyrus, Control	Homo sapiens	gender: Female	age: 77	tissue: brain, middle temporal gyrus	disease state: Control	total RNA	RNA was extracted with the Qiagen RNeasy Mini Kit in accordance with the prescribed protocol provided with the kit.	biotin	Standard Illumina protocol.	9606	Standard Illumina hybridization protocol.	Standard Illumina scanning protocol.	SAMPLE 63	Control middle temporal gyrus sample	Raw data was exported from Illumina’s GenomeStudio with the Expression Module.	GPL10904	Roy,,Lardenoije	University Medical Center Göttingen	Robert-Koch-Str. 40	Göttingen	37075	Germany	NONE	31700	77	Control	Female	brain, middle temporal gyrus
MTG_Control_rep64	GSM2973325	Public on Dec 09 2019	Jan 30 2018	Dec 09 2019	RNA	1	middle temporal gyrus, Control	Homo sapiens	gender: Female	age: 81	tissue: brain, middle temporal gyrus	disease state: Control	total RNA	RNA was extracted with the Qiagen RNeasy Mini Kit in accordance with the prescribed protocol provided with the kit.	biotin	Standard Illumina protocol.	9606	Standard Illumina hybridization protocol.	Standard Illumina scanning protocol.	SAMPLE 64	Control middle temporal gyrus sample	Raw data was exported from Illumina’s GenomeStudio with the Expression Module.	GPL10904	Roy,,Lardenoije	University Medical Center Göttingen	Robert-Koch-Str. 40	Göttingen	37075	Germany	NONE	31700	81	Control	Female	brain, middle temporal gyrus
MTG_Control_rep65	GSM2973326	Public on Dec 09 2019	Jan 30 2018	Dec 09 2019	RNA	1	middle temporal gyrus, Control	Homo sapiens	gender: Male	age: 79	tissue: brain, middle temporal gyrus	disease state: Control	total RNA	RNA was extracted with the Qiagen RNeasy Mini Kit in accordance with the prescribed protocol provided with the kit.	biotin	Standard Illumina protocol.	9606	Standard Illumina hybridization protocol.	Standard Illumina scanning protocol.	SAMPLE 65	Control middle temporal gyrus sample	Raw data was exported from Illumina’s GenomeStudio with the Expression Module.	GPL10904	Roy,,Lardenoije	University Medical Center Göttingen	Robert-Koch-Str. 40	Göttingen	37075	Germany	NONE	31700	79	Control	Male	brain, middle temporal gyrus
MTG_Control_rep66	GSM2973327	Public on Dec 09 2019	Jan 30 2018	Dec 09 2019	RNA	1	middle temporal gyrus, Control	Homo sapiens	gender: Male	age: 78	tissue: brain, middle temporal gyrus	disease state: Control	total RNA	RNA was extracted with the Qiagen RNeasy Mini Kit in accordance with the prescribed protocol provided with the kit.	biotin	Standard Illumina protocol.	9606	Standard Illumina hybridization protocol.	Standard Illumina scanning protocol.	SAMPLE 66	Control middle temporal gyrus sample	Raw data was exported from Illumina’s GenomeStudio with the Expression Module.	GPL10904	Roy,,Lardenoije	University Medical Center Göttingen	Robert-Koch-Str. 40	Göttingen	37075	Germany	NONE	31700	78	Control	Male	brain, middle temporal gyrus
MTG_AD_rep67	GSM2973328	Public on Dec 09 2019	Jan 30 2018	Dec 09 2019	RNA	1	middle temporal gyrus, AD	Homo sapiens	gender: Female	age: 78	tissue: brain, middle temporal gyrus	disease state: AD	total RNA	RNA was extracted with the Qiagen RNeasy Mini Kit in accordance with the prescribed protocol provided with the kit.	biotin	Standard Illumina protocol.	9606	Standard Illumina hybridization protocol.	Standard Illumina scanning protocol.	SAMPLE 67	AD middle temporal gyrus sample	Raw data was exported from Illumina’s GenomeStudio with the Expression Module.	GPL10904	Roy,,Lardenoije	University Medical Center Göttingen	Robert-Koch-Str. 40	Göttingen	37075	Germany	NONE	31700	78	AD	Female	brain, middle temporal gyrus
MTG_Control_rep68	GSM2973329	Public on Dec 09 2019	Jan 30 2018	Dec 09 2019	RNA	1	middle temporal gyrus, Control	Homo sapiens	gender: Male	age: 79	tissue: brain, middle temporal gyrus	disease state: Control	total RNA	RNA was extracted with the Qiagen RNeasy Mini Kit in accordance with the prescribed protocol provided with the kit.	biotin	Standard Illumina protocol.	9606	Standard Illumina hybridization protocol.	Standard Illumina scanning protocol.	SAMPLE 68	Control middle temporal gyrus sample	Raw data was exported from Illumina’s GenomeStudio with the Expression Module.	GPL10904	Roy,,Lardenoije	University Medical Center Göttingen	Robert-Koch-Str. 40	Göttingen	37075	Germany	NONE	31700	79	Control	Male	brain, middle temporal gyrus
MTG_Control_rep69	GSM2973330	Public on Dec 09 2019	Jan 30 2018	Dec 09 2019	RNA	1	middle temporal gyrus, Control	Homo sapiens	gender: Male	age: 86	tissue: brain, middle temporal gyrus	disease state: Control	total RNA	RNA was extracted with the Qiagen RNeasy Mini Kit in accordance with the prescribed protocol provided with the kit.	biotin	Standard Illumina protocol.	9606	Standard Illumina hybridization protocol.	Standard Illumina scanning protocol.	SAMPLE 69	Control middle temporal gyrus sample	Raw data was exported from Illumina’s GenomeStudio with the Expression Module.	GPL10904	Roy,,Lardenoije	University Medical Center Göttingen	Robert-Koch-Str. 40	Göttingen	37075	Germany	NONE	31700	86	Control	Male	brain, middle temporal gyrus
MTG_Control_rep70	GSM2973331	Public on Dec 09 2019	Jan 30 2018	Dec 09 2019	RNA	1	middle temporal gyrus, Control	Homo sapiens	gender: Male	age: 91	tissue: brain, middle temporal gyrus	disease state: Control	total RNA	RNA was extracted with the Qiagen RNeasy Mini Kit in accordance with the prescribed protocol provided with the kit.	biotin	Standard Illumina protocol.	9606	Standard Illumina hybridization protocol.	Standard Illumina scanning protocol.	SAMPLE 70	Control middle temporal gyrus sample	Raw data was exported from Illumina’s GenomeStudio with the Expression Module.	GPL10904	Roy,,Lardenoije	University Medical Center Göttingen	Robert-Koch-Str. 40	Göttingen	37075	Germany	NONE	31700	91	Control	Male	brain, middle temporal gyrus
MTG_AD_rep71	GSM2973332	Public on Dec 09 2019	Jan 30 2018	Dec 09 2019	RNA	1	middle temporal gyrus, AD	Homo sapiens	gender: Male	age: 82	tissue: brain, middle temporal gyrus	disease state: AD	total RNA	RNA was extracted with the Qiagen RNeasy Mini Kit in accordance with the prescribed protocol provided with the kit.	biotin	Standard Illumina protocol.	9606	Standard Illumina hybridization protocol.	Standard Illumina scanning protocol.	SAMPLE 71	AD middle temporal gyrus sample	Raw data was exported from Illumina’s GenomeStudio with the Expression Module.	GPL10904	Roy,,Lardenoije	University Medical Center Göttingen	Robert-Koch-Str. 40	Göttingen	37075	Germany	NONE	31700	82	AD	Male	brain, middle temporal gyrus
MTG_AD_rep72	GSM2973333	Public on Dec 09 2019	Jan 30 2018	Dec 09 2019	RNA	1	middle temporal gyrus, AD	Homo sapiens	gender: Male	age: 84	tissue: brain, middle temporal gyrus	disease state: AD	total RNA	RNA was extracted with the Qiagen RNeasy Mini Kit in accordance with the prescribed protocol provided with the kit.	biotin	Standard Illumina protocol.	9606	Standard Illumina hybridization protocol.	Standard Illumina scanning protocol.	SAMPLE 72	AD middle temporal gyrus sample	Raw data was exported from Illumina’s GenomeStudio with the Expression Module.	GPL10904	Roy,,Lardenoije	University Medical Center Göttingen	Robert-Koch-Str. 40	Göttingen	37075	Germany	NONE	31700	84	AD	Male	brain, middle temporal gyrus
MTG_AD_rep73	GSM2973334	Public on Dec 09 2019	Jan 30 2018	Dec 09 2019	RNA	1	middle temporal gyrus, AD	Homo sapiens	gender: Female	age: 91	tissue: brain, middle temporal gyrus	disease state: AD	total RNA	RNA was extracted with the Qiagen RNeasy Mini Kit in accordance with the prescribed protocol provided with the kit.	biotin	Standard Illumina protocol.	9606	Standard Illumina hybridization protocol.	Standard Illumina scanning protocol.	SAMPLE 73	AD middle temporal gyrus sample	Raw data was exported from Illumina’s GenomeStudio with the Expression Module.	GPL10904	Roy,,Lardenoije	University Medical Center Göttingen	Robert-Koch-Str. 40	Göttingen	37075	Germany	NONE	31700	91	AD	Female	brain, middle temporal gyrus
MTG_Control_rep74	GSM2973335	Public on Dec 09 2019	Jan 30 2018	Dec 09 2019	RNA	1	middle temporal gyrus, Control	Homo sapiens	gender: Female	age: 87	tissue: brain, middle temporal gyrus	disease state: Control	total RNA	RNA was extracted with the Qiagen RNeasy Mini Kit in accordance with the prescribed protocol provided with the kit.	biotin	Standard Illumina protocol.	9606	Standard Illumina hybridization protocol.	Standard Illumina scanning protocol.	SAMPLE 74	Control middle temporal gyrus sample	Raw data was exported from Illumina’s GenomeStudio with the Expression Module.	GPL10904	Roy,,Lardenoije	University Medical Center Göttingen	Robert-Koch-Str. 40	Göttingen	37075	Germany	NONE	31700	87	Control	Female	brain, middle temporal gyrus
MTG_AD_rep75	GSM2973336	Public on Dec 09 2019	Jan 30 2018	Dec 09 2019	RNA	1	middle temporal gyrus, AD	Homo sapiens	gender: Male	age: 86	tissue: brain, middle temporal gyrus	disease state: AD	total RNA	RNA was extracted with the Qiagen RNeasy Mini Kit in accordance with the prescribed protocol provided with the kit.	biotin	Standard Illumina protocol.	9606	Standard Illumina hybridization protocol.	Standard Illumina scanning protocol.	SAMPLE 75	AD middle temporal gyrus sample	Raw data was exported from Illumina’s GenomeStudio with the Expression Module.	GPL10904	Roy,,Lardenoije	University Medical Center Göttingen	Robert-Koch-Str. 40	Göttingen	37075	Germany	NONE	31700	86	AD	Male	brain, middle temporal gyrus
MTG_AD_rep76	GSM2973337	Public on Dec 09 2019	Jan 30 2018	Dec 09 2019	RNA	1	middle temporal gyrus, AD	Homo sapiens	gender: Male	age: 88	tissue: brain, middle temporal gyrus	disease state: AD	total RNA	RNA was extracted with the Qiagen RNeasy Mini Kit in accordance with the prescribed protocol provided with the kit.	biotin	Standard Illumina protocol.	9606	Standard Illumina hybridization protocol.	Standard Illumina scanning protocol.	SAMPLE 76	AD middle temporal gyrus sample	Raw data was exported from Illumina’s GenomeStudio with the Expression Module.	GPL10904	Roy,,Lardenoije	University Medical Center Göttingen	Robert-Koch-Str. 40	Göttingen	37075	Germany	NONE	31700	88	AD	Male	brain, middle temporal gyrus
MTG_Control_rep77	GSM2973338	Public on Dec 09 2019	Jan 30 2018	Dec 09 2019	RNA	1	middle temporal gyrus, Control	Homo sapiens	gender: Male	age: 81	tissue: brain, middle temporal gyrus	disease state: Control	total RNA	RNA was extracted with the Qiagen RNeasy Mini Kit in accordance with the prescribed protocol provided with the kit.	biotin	Standard Illumina protocol.	9606	Standard Illumina hybridization protocol.	Standard Illumina scanning protocol.	SAMPLE 77	Control middle temporal gyrus sample	Raw data was exported from Illumina’s GenomeStudio with the Expression Module.	GPL10904	Roy,,Lardenoije	University Medical Center Göttingen	Robert-Koch-Str. 40	Göttingen	37075	Germany	NONE	31700	81	Control	Male	brain, middle temporal gyrus
MTG_AD_rep78	GSM2973339	Public on Dec 09 2019	Jan 30 2018	Dec 09 2019	RNA	1	middle temporal gyrus, AD	Homo sapiens	gender: Female	age: 85	tissue: brain, middle temporal gyrus	disease state: AD	total RNA	RNA was extracted with the Qiagen RNeasy Mini Kit in accordance with the prescribed protocol provided with the kit.	biotin	Standard Illumina protocol.	9606	Standard Illumina hybridization protocol.	Standard Illumina scanning protocol.	SAMPLE 78	AD middle temporal gyrus sample	Raw data was exported from Illumina’s GenomeStudio with the Expression Module.	GPL10904	Roy,,Lardenoije	University Medical Center Göttingen	Robert-Koch-Str. 40	Göttingen	37075	Germany	NONE	31700	85	AD	Female	brain, middle temporal gyrus
