# Supplementary material for: Identification of mitochondrial-related genes as potential biomarkers for the subtyping and prediction of Alzheimer’s disease
Source: Front Mol Neurosci. 2023 Jul 4;16:1205541. doi: 10.3389/fnmol.2023.1205541 (PMC10352499; doi:10.3389/fnmol.2023.1205541)
Supplement: Supplementary file 2 [file Data_Sheet_2.CSV]

title	geo_accession	status	submission_date	last_update_date	type	channel_count	source_name_ch1	organism_ch1	characteristics_ch1	characteristics_ch1.1	characteristics_ch1.2	characteristics_ch1.3	molecule_ch1	extract_protocol_ch1	label_ch1	label_protocol_ch1	taxid_ch1	hyb_protocol	scan_protocol	description	data_processing	platform_id	contact_name	contact_email	contact_institute	contact_address	contact_city	contact_state	contact_zip/postal_code	contact_country	supplementary_file	data_row_count	diagnosis:ch1	expired_age (years):ch1	Sex:ch1	tissue:ch1
middle_temporal_gyrus_ND_1_08-81	GSM3895951	Public on Jun 19 2019	Jun 18 2019	Jun 19 2019	RNA	1	middle_temporal_gyrus	Homo sapiens	tissue: middle temporal gyrus	Sex: female	expired_age (years): 90	diagnosis: ND	total RNA	Total RNA extracted from frozen MTG tissue was isolated with RNEasy Mini Kit (Qiagen) starting with 30 mg of tissue. A total of 2 samples were removed due to low RNA quality (RIN < 7).	biotin	The remaining 198 samples were prepared using TargetAMp – Nano labeling Kit (Ilumina, CA, USA).	9606	Samples were hybridized to HumanHT-12 v4 BeadChip array (Illumina) according to manufacturer’s protocol. Samples were randomized across batch runs, and no batch effects for age, sex, RIN and PMI were detected	not provided	ND_1_08-81	The raw data probe file was produced and background corrected using GenomeStudio data analysis software (Illumina). Raw expression data were exported and then analyzed at the probe level using R-package Lumi [18]. After computing the detection rate, 3 samples were removed (detection rate < 0.1), obtaining a final dataset of 195 samples (AD = 97; ND = 98). The dataset consisting of 42,179 transcri…	GPL10558	Ignazio,Stefano,Piras	ipiras@tgen.org	Translational Genomic Research Institute	445 N. Fifth Street, Phoenix	Phoenix	Arizona	85004	USA	NONE	42179	ND	90	female	middle temporal gyrus
middle_temporal_gyrus_ND_2_08-85	GSM3895952	Public on Jun 19 2019	Jun 18 2019	Jun 19 2019	RNA	1	middle_temporal_gyrus	Homo sapiens	tissue: middle temporal gyrus	Sex: male	expired_age (years): 82	diagnosis: ND	total RNA	Total RNA extracted from frozen MTG tissue was isolated with RNEasy Mini Kit (Qiagen) starting with 30 mg of tissue. A total of 2 samples were removed due to low RNA quality (RIN < 7).	biotin	The remaining 198 samples were prepared using TargetAMp – Nano labeling Kit (Ilumina, CA, USA).	9606	Samples were hybridized to HumanHT-12 v4 BeadChip array (Illumina) according to manufacturer’s protocol. Samples were randomized across batch runs, and no batch effects for age, sex, RIN and PMI were detected	not provided	ND_2_08-85	The raw data probe file was produced and background corrected using GenomeStudio data analysis software (Illumina). Raw expression data were exported and then analyzed at the probe level using R-package Lumi [18]. After computing the detection rate, 3 samples were removed (detection rate < 0.1), obtaining a final dataset of 195 samples (AD = 97; ND = 98). The dataset consisting of 42,179 transcri…	GPL10558	Ignazio,Stefano,Piras	ipiras@tgen.org	Translational Genomic Research Institute	445 N. Fifth Street, Phoenix	Phoenix	Arizona	85004	USA	NONE	42179	ND	82	male	middle temporal gyrus
middle_temporal_gyrus_ND_4_08-72	GSM3895953	Public on Jun 19 2019	Jun 18 2019	Jun 19 2019	RNA	1	middle_temporal_gyrus	Homo sapiens	tissue: middle temporal gyrus	Sex: female	expired_age (years): 88	diagnosis: ND	total RNA	Total RNA extracted from frozen MTG tissue was isolated with RNEasy Mini Kit (Qiagen) starting with 30 mg of tissue. A total of 2 samples were removed due to low RNA quality (RIN < 7).	biotin	The remaining 198 samples were prepared using TargetAMp – Nano labeling Kit (Ilumina, CA, USA).	9606	Samples were hybridized to HumanHT-12 v4 BeadChip array (Illumina) according to manufacturer’s protocol. Samples were randomized across batch runs, and no batch effects for age, sex, RIN and PMI were detected	not provided	ND_4_08-72	The raw data probe file was produced and background corrected using GenomeStudio data analysis software (Illumina). Raw expression data were exported and then analyzed at the probe level using R-package Lumi [18]. After computing the detection rate, 3 samples were removed (detection rate < 0.1), obtaining a final dataset of 195 samples (AD = 97; ND = 98). The dataset consisting of 42,179 transcri…	GPL10558	Ignazio,Stefano,Piras	ipiras@tgen.org	Translational Genomic Research Institute	445 N. Fifth Street, Phoenix	Phoenix	Arizona	85004	USA	NONE	42179	ND	88	female	middle temporal gyrus
middle_temporal_gyrus_ND_5_08-83	GSM3895954	Public on Jun 19 2019	Jun 18 2019	Jun 19 2019	RNA	1	middle_temporal_gyrus	Homo sapiens	tissue: middle temporal gyrus	Sex: female	expired_age (years): 92	diagnosis: ND	total RNA	Total RNA extracted from frozen MTG tissue was isolated with RNEasy Mini Kit (Qiagen) starting with 30 mg of tissue. A total of 2 samples were removed due to low RNA quality (RIN < 7).	biotin	The remaining 198 samples were prepared using TargetAMp – Nano labeling Kit (Ilumina, CA, USA).	9606	Samples were hybridized to HumanHT-12 v4 BeadChip array (Illumina) according to manufacturer’s protocol. Samples were randomized across batch runs, and no batch effects for age, sex, RIN and PMI were detected	not provided	ND_5_08-83	The raw data probe file was produced and background corrected using GenomeStudio data analysis software (Illumina). Raw expression data were exported and then analyzed at the probe level using R-package Lumi [18]. After computing the detection rate, 3 samples were removed (detection rate < 0.1), obtaining a final dataset of 195 samples (AD = 97; ND = 98). The dataset consisting of 42,179 transcri…	GPL10558	Ignazio,Stefano,Piras	ipiras@tgen.org	Translational Genomic Research Institute	445 N. Fifth Street, Phoenix	Phoenix	Arizona	85004	USA	NONE	42179	ND	92	female	middle temporal gyrus
middle_temporal_gyrus_ND_6_97-53	GSM3895955	Public on Jun 19 2019	Jun 18 2019	Jun 19 2019	RNA	1	middle_temporal_gyrus	Homo sapiens	tissue: middle temporal gyrus	Sex: male	expired_age (years): 91	diagnosis: ND	total RNA	Total RNA extracted from frozen MTG tissue was isolated with RNEasy Mini Kit (Qiagen) starting with 30 mg of tissue. A total of 2 samples were removed due to low RNA quality (RIN < 7).	biotin	The remaining 198 samples were prepared using TargetAMp – Nano labeling Kit (Ilumina, CA, USA).	9606	Samples were hybridized to HumanHT-12 v4 BeadChip array (Illumina) according to manufacturer’s protocol. Samples were randomized across batch runs, and no batch effects for age, sex, RIN and PMI were detected	not provided	ND_6_97-53	The raw data probe file was produced and background corrected using GenomeStudio data analysis software (Illumina). Raw expression data were exported and then analyzed at the probe level using R-package Lumi [18]. After computing the detection rate, 3 samples were removed (detection rate < 0.1), obtaining a final dataset of 195 samples (AD = 97; ND = 98). The dataset consisting of 42,179 transcri…	GPL10558	Ignazio,Stefano,Piras	ipiras@tgen.org	Translational Genomic Research Institute	445 N. Fifth Street, Phoenix	Phoenix	Arizona	85004	USA	NONE	42179	ND	91	male	middle temporal gyrus
middle_temporal_gyrus_ND_7_98-19	GSM3895956	Public on Jun 19 2019	Jun 18 2019	Jun 19 2019	RNA	1	middle_temporal_gyrus	Homo sapiens	tissue: middle temporal gyrus	Sex: female	expired_age (years): 87	diagnosis: ND	total RNA	Total RNA extracted from frozen MTG tissue was isolated with RNEasy Mini Kit (Qiagen) starting with 30 mg of tissue. A total of 2 samples were removed due to low RNA quality (RIN < 7).	biotin	The remaining 198 samples were prepared using TargetAMp – Nano labeling Kit (Ilumina, CA, USA).	9606	Samples were hybridized to HumanHT-12 v4 BeadChip array (Illumina) according to manufacturer’s protocol. Samples were randomized across batch runs, and no batch effects for age, sex, RIN and PMI were detected	not provided	ND_7_98-19	The raw data probe file was produced and background corrected using GenomeStudio data analysis software (Illumina). Raw expression data were exported and then analyzed at the probe level using R-package Lumi [18]. After computing the detection rate, 3 samples were removed (detection rate < 0.1), obtaining a final dataset of 195 samples (AD = 97; ND = 98). The dataset consisting of 42,179 transcri…	GPL10558	Ignazio,Stefano,Piras	ipiras@tgen.org	Translational Genomic Research Institute	445 N. Fifth Street, Phoenix	Phoenix	Arizona	85004	USA	NONE	42179	ND	87	female	middle temporal gyrus
middle_temporal_gyrus_ND_8_97-46	GSM3895957	Public on Jun 19 2019	Jun 18 2019	Jun 19 2019	RNA	1	middle_temporal_gyrus	Homo sapiens	tissue: middle temporal gyrus	Sex: male	expired_age (years): 86	diagnosis: ND	total RNA	Total RNA extracted from frozen MTG tissue was isolated with RNEasy Mini Kit (Qiagen) starting with 30 mg of tissue. A total of 2 samples were removed due to low RNA quality (RIN < 7).	biotin	The remaining 198 samples were prepared using TargetAMp – Nano labeling Kit (Ilumina, CA, USA).	9606	Samples were hybridized to HumanHT-12 v4 BeadChip array (Illumina) according to manufacturer’s protocol. Samples were randomized across batch runs, and no batch effects for age, sex, RIN and PMI were detected	not provided	ND_8_97-46	The raw data probe file was produced and background corrected using GenomeStudio data analysis software (Illumina). Raw expression data were exported and then analyzed at the probe level using R-package Lumi [18]. After computing the detection rate, 3 samples were removed (detection rate < 0.1), obtaining a final dataset of 195 samples (AD = 97; ND = 98). The dataset consisting of 42,179 transcri…	GPL10558	Ignazio,Stefano,Piras	ipiras@tgen.org	Translational Genomic Research Institute	445 N. Fifth Street, Phoenix	Phoenix	Arizona	85004	USA	NONE	42179	ND	86	male	middle temporal gyrus
middle_temporal_gyrus_ND_9_97-17	GSM3895958	Public on Jun 19 2019	Jun 18 2019	Jun 19 2019	RNA	1	middle_temporal_gyrus	Homo sapiens	tissue: middle temporal gyrus	Sex: male	expired_age (years): 78	diagnosis: ND	total RNA	Total RNA extracted from frozen MTG tissue was isolated with RNEasy Mini Kit (Qiagen) starting with 30 mg of tissue. A total of 2 samples were removed due to low RNA quality (RIN < 7).	biotin	The remaining 198 samples were prepared using TargetAMp – Nano labeling Kit (Ilumina, CA, USA).	9606	Samples were hybridized to HumanHT-12 v4 BeadChip array (Illumina) according to manufacturer’s protocol. Samples were randomized across batch runs, and no batch effects for age, sex, RIN and PMI were detected	not provided	ND_9_97-17	The raw data probe file was produced and background corrected using GenomeStudio data analysis software (Illumina). Raw expression data were exported and then analyzed at the probe level using R-package Lumi [18]. After computing the detection rate, 3 samples were removed (detection rate < 0.1), obtaining a final dataset of 195 samples (AD = 97; ND = 98). The dataset consisting of 42,179 transcri…	GPL10558	Ignazio,Stefano,Piras	ipiras@tgen.org	Translational Genomic Research Institute	445 N. Fifth Street, Phoenix	Phoenix	Arizona	85004	USA	NONE	42179	ND	78	male	middle temporal gyrus
middle_temporal_gyrus_ND_10_97-19	GSM3895959	Public on Jun 19 2019	Jun 18 2019	Jun 19 2019	RNA	1	middle_temporal_gyrus	Homo sapiens	tissue: middle temporal gyrus	Sex: male	expired_age (years): 87	diagnosis: ND	total RNA	Total RNA extracted from frozen MTG tissue was isolated with RNEasy Mini Kit (Qiagen) starting with 30 mg of tissue. A total of 2 samples were removed due to low RNA quality (RIN < 7).	biotin	The remaining 198 samples were prepared using TargetAMp – Nano labeling Kit (Ilumina, CA, USA).	9606	Samples were hybridized to HumanHT-12 v4 BeadChip array (Illumina) according to manufacturer’s protocol. Samples were randomized across batch runs, and no batch effects for age, sex, RIN and PMI were detected	not provided	ND_10_97-19	The raw data probe file was produced and background corrected using GenomeStudio data analysis software (Illumina). Raw expression data were exported and then analyzed at the probe level using R-package Lumi [18]. After computing the detection rate, 3 samples were removed (detection rate < 0.1), obtaining a final dataset of 195 samples (AD = 97; ND = 98). The dataset consisting of 42,179 transcri…	GPL10558	Ignazio,Stefano,Piras	ipiras@tgen.org	Translational Genomic Research Institute	445 N. Fifth Street, Phoenix	Phoenix	Arizona	85004	USA	NONE	42179	ND	87	male	middle temporal gyrus
middle_temporal_gyrus_ND_11_97-45	GSM3895960	Public on Jun 19 2019	Jun 18 2019	Jun 19 2019	RNA	1	middle_temporal_gyrus	Homo sapiens	tissue: middle temporal gyrus	Sex: male	expired_age (years): 79	diagnosis: ND	total RNA	Total RNA extracted from frozen MTG tissue was isolated with RNEasy Mini Kit (Qiagen) starting with 30 mg of tissue. A total of 2 samples were removed due to low RNA quality (RIN < 7).	biotin	The remaining 198 samples were prepared using TargetAMp – Nano labeling Kit (Ilumina, CA, USA).	9606	Samples were hybridized to HumanHT-12 v4 BeadChip array (Illumina) according to manufacturer’s protocol. Samples were randomized across batch runs, and no batch effects for age, sex, RIN and PMI were detected	not provided	ND_11_97-45	The raw data probe file was produced and background corrected using GenomeStudio data analysis software (Illumina). Raw expression data were exported and then analyzed at the probe level using R-package Lumi [18]. After computing the detection rate, 3 samples were removed (detection rate < 0.1), obtaining a final dataset of 195 samples (AD = 97; ND = 98). The dataset consisting of 42,179 transcri…	GPL10558	Ignazio,Stefano,Piras	ipiras@tgen.org	Translational Genomic Research Institute	445 N. Fifth Street, Phoenix	Phoenix	Arizona	85004	USA	NONE	42179	ND	79	male	middle temporal gyrus
middle_temporal_gyrus_ND_12_97-03	GSM3895961	Public on Jun 19 2019	Jun 18 2019	Jun 19 2019	RNA	1	middle_temporal_gyrus	Homo sapiens	tissue: middle temporal gyrus	Sex: female	expired_age (years): 77	diagnosis: ND	total RNA	Total RNA extracted from frozen MTG tissue was isolated with RNEasy Mini Kit (Qiagen) starting with 30 mg of tissue. A total of 2 samples were removed due to low RNA quality (RIN < 7).	biotin	The remaining 198 samples were prepared using TargetAMp – Nano labeling Kit (Ilumina, CA, USA).	9606	Samples were hybridized to HumanHT-12 v4 BeadChip array (Illumina) according to manufacturer’s protocol. Samples were randomized across batch runs, and no batch effects for age, sex, RIN and PMI were detected	not provided	ND_12_97-03	The raw data probe file was produced and background corrected using GenomeStudio data analysis software (Illumina). Raw expression data were exported and then analyzed at the probe level using R-package Lumi [18]. After computing the detection rate, 3 samples were removed (detection rate < 0.1), obtaining a final dataset of 195 samples (AD = 97; ND = 98). The dataset consisting of 42,179 transcri…	GPL10558	Ignazio,Stefano,Piras	ipiras@tgen.org	Translational Genomic Research Institute	445 N. Fifth Street, Phoenix	Phoenix	Arizona	85004	USA	NONE	42179	ND	77	female	middle temporal gyrus
middle_temporal_gyrus_ND_25_99-04	GSM3895962	Public on Jun 19 2019	Jun 18 2019	Jun 19 2019	RNA	1	middle_temporal_gyrus	Homo sapiens	tissue: middle temporal gyrus	Sex: male	expired_age (years): 77	diagnosis: ND	total RNA	Total RNA extracted from frozen MTG tissue was isolated with RNEasy Mini Kit (Qiagen) starting with 30 mg of tissue. A total of 2 samples were removed due to low RNA quality (RIN < 7).	biotin	The remaining 198 samples were prepared using TargetAMp – Nano labeling Kit (Ilumina, CA, USA).	9606	Samples were hybridized to HumanHT-12 v4 BeadChip array (Illumina) according to manufacturer’s protocol. Samples were randomized across batch runs, and no batch effects for age, sex, RIN and PMI were detected	not provided	ND_25_99-04	The raw data probe file was produced and background corrected using GenomeStudio data analysis software (Illumina). Raw expression data were exported and then analyzed at the probe level using R-package Lumi [18]. After computing the detection rate, 3 samples were removed (detection rate < 0.1), obtaining a final dataset of 195 samples (AD = 97; ND = 98). The dataset consisting of 42,179 transcri…	GPL10558	Ignazio,Stefano,Piras	ipiras@tgen.org	Translational Genomic Research Institute	445 N. Fifth Street, Phoenix	Phoenix	Arizona	85004	USA	NONE	42179	ND	77	male	middle temporal gyrus
middle_temporal_gyrus_ND_26_99-27	GSM3895963	Public on Jun 19 2019	Jun 18 2019	Jun 19 2019	RNA	1	middle_temporal_gyrus	Homo sapiens	tissue: middle temporal gyrus	Sex: female	expired_age (years): 88	diagnosis: ND	total RNA	Total RNA extracted from frozen MTG tissue was isolated with RNEasy Mini Kit (Qiagen) starting with 30 mg of tissue. A total of 2 samples were removed due to low RNA quality (RIN < 7).	biotin	The remaining 198 samples were prepared using TargetAMp – Nano labeling Kit (Ilumina, CA, USA).	9606	Samples were hybridized to HumanHT-12 v4 BeadChip array (Illumina) according to manufacturer’s protocol. Samples were randomized across batch runs, and no batch effects for age, sex, RIN and PMI were detected	not provided	ND_26_99-27	The raw data probe file was produced and background corrected using GenomeStudio data analysis software (Illumina). Raw expression data were exported and then analyzed at the probe level using R-package Lumi [18]. After computing the detection rate, 3 samples were removed (detection rate < 0.1), obtaining a final dataset of 195 samples (AD = 97; ND = 98). The dataset consisting of 42,179 transcri…	GPL10558	Ignazio,Stefano,Piras	ipiras@tgen.org	Translational Genomic Research Institute	445 N. Fifth Street, Phoenix	Phoenix	Arizona	85004	USA	NONE	42179	ND	88	female	middle temporal gyrus
middle_temporal_gyrus_ND_27_92-10	GSM3895964	Public on Jun 19 2019	Jun 18 2019	Jun 19 2019	RNA	1	middle_temporal_gyrus	Homo sapiens	tissue: middle temporal gyrus	Sex: male	expired_age (years): 85	diagnosis: ND	total RNA	Total RNA extracted from frozen MTG tissue was isolated with RNEasy Mini Kit (Qiagen) starting with 30 mg of tissue. A total of 2 samples were removed due to low RNA quality (RIN < 7).	biotin	The remaining 198 samples were prepared using TargetAMp – Nano labeling Kit (Ilumina, CA, USA).	9606	Samples were hybridized to HumanHT-12 v4 BeadChip array (Illumina) according to manufacturer’s protocol. Samples were randomized across batch runs, and no batch effects for age, sex, RIN and PMI were detected	not provided	ND_27_92-10	The raw data probe file was produced and background corrected using GenomeStudio data analysis software (Illumina). Raw expression data were exported and then analyzed at the probe level using R-package Lumi [18]. After computing the detection rate, 3 samples were removed (detection rate < 0.1), obtaining a final dataset of 195 samples (AD = 97; ND = 98). The dataset consisting of 42,179 transcri…	GPL10558	Ignazio,Stefano,Piras	ipiras@tgen.org	Translational Genomic Research Institute	445 N. Fifth Street, Phoenix	Phoenix	Arizona	85004	USA	NONE	42179	ND	85	male	middle temporal gyrus
middle_temporal_gyrus_ND_28_92-14	GSM3895965	Public on Jun 19 2019	Jun 18 2019	Jun 19 2019	RNA	1	middle_temporal_gyrus	Homo sapiens	tissue: middle temporal gyrus	Sex: female	expired_age (years): 95	diagnosis: ND	total RNA	Total RNA extracted from frozen MTG tissue was isolated with RNEasy Mini Kit (Qiagen) starting with 30 mg of tissue. A total of 2 samples were removed due to low RNA quality (RIN < 7).	biotin	The remaining 198 samples were prepared using TargetAMp – Nano labeling Kit (Ilumina, CA, USA).	9606	Samples were hybridized to HumanHT-12 v4 BeadChip array (Illumina) according to manufacturer’s protocol. Samples were randomized across batch runs, and no batch effects for age, sex, RIN and PMI were detected	not provided	ND_28_92-14	The raw data probe file was produced and background corrected using GenomeStudio data analysis software (Illumina). Raw expression data were exported and then analyzed at the probe level using R-package Lumi [18]. After computing the detection rate, 3 samples were removed (detection rate < 0.1), obtaining a final dataset of 195 samples (AD = 97; ND = 98). The dataset consisting of 42,179 transcri…	GPL10558	Ignazio,Stefano,Piras	ipiras@tgen.org	Translational Genomic Research Institute	445 N. Fifth Street, Phoenix	Phoenix	Arizona	85004	USA	NONE	42179	ND	95	female	middle temporal gyrus
middle_temporal_gyrus_ND_29_92-32	GSM3895966	Public on Jun 19 2019	Jun 18 2019	Jun 19 2019	RNA	1	middle_temporal_gyrus	Homo sapiens	tissue: middle temporal gyrus	Sex: female	expired_age (years): 102	diagnosis: ND	total RNA	Total RNA extracted from frozen MTG tissue was isolated with RNEasy Mini Kit (Qiagen) starting with 30 mg of tissue. A total of 2 samples were removed due to low RNA quality (RIN < 7).	biotin	The remaining 198 samples were prepared using TargetAMp – Nano labeling Kit (Ilumina, CA, USA).	9606	Samples were hybridized to HumanHT-12 v4 BeadChip array (Illumina) according to manufacturer’s protocol. Samples were randomized across batch runs, and no batch effects for age, sex, RIN and PMI were detected	not provided	ND_29_92-32	The raw data probe file was produced and background corrected using GenomeStudio data analysis software (Illumina). Raw expression data were exported and then analyzed at the probe level using R-package Lumi [18]. After computing the detection rate, 3 samples were removed (detection rate < 0.1), obtaining a final dataset of 195 samples (AD = 97; ND = 98). The dataset consisting of 42,179 transcri…	GPL10558	Ignazio,Stefano,Piras	ipiras@tgen.org	Translational Genomic Research Institute	445 N. Fifth Street, Phoenix	Phoenix	Arizona	85004	USA	NONE	42179	ND	102	female	middle temporal gyrus
middle_temporal_gyrus_ND_30_93-07	GSM3895967	Public on Jun 19 2019	Jun 18 2019	Jun 19 2019	RNA	1	middle_temporal_gyrus	Homo sapiens	tissue: middle temporal gyrus	Sex: male	expired_age (years): 89	diagnosis: ND	total RNA	Total RNA extracted from frozen MTG tissue was isolated with RNEasy Mini Kit (Qiagen) starting with 30 mg of tissue. A total of 2 samples were removed due to low RNA quality (RIN < 7).	biotin	The remaining 198 samples were prepared using TargetAMp – Nano labeling Kit (Ilumina, CA, USA).	9606	Samples were hybridized to HumanHT-12 v4 BeadChip array (Illumina) according to manufacturer’s protocol. Samples were randomized across batch runs, and no batch effects for age, sex, RIN and PMI were detected	not provided	ND_30_93-07	The raw data probe file was produced and background corrected using GenomeStudio data analysis software (Illumina). Raw expression data were exported and then analyzed at the probe level using R-package Lumi [18]. After computing the detection rate, 3 samples were removed (detection rate < 0.1), obtaining a final dataset of 195 samples (AD = 97; ND = 98). The dataset consisting of 42,179 transcri…	GPL10558	Ignazio,Stefano,Piras	ipiras@tgen.org	Translational Genomic Research Institute	445 N. Fifth Street, Phoenix	Phoenix	Arizona	85004	USA	NONE	42179	ND	89	male	middle temporal gyrus
middle_temporal_gyrus_ND_31_95-02	GSM3895968	Public on Jun 19 2019	Jun 18 2019	Jun 19 2019	RNA	1	middle_temporal_gyrus	Homo sapiens	tissue: middle temporal gyrus	Sex: male	expired_age (years): 70	diagnosis: ND	total RNA	Total RNA extracted from frozen MTG tissue was isolated with RNEasy Mini Kit (Qiagen) starting with 30 mg of tissue. A total of 2 samples were removed due to low RNA quality (RIN < 7).	biotin	The remaining 198 samples were prepared using TargetAMp – Nano labeling Kit (Ilumina, CA, USA).	9606	Samples were hybridized to HumanHT-12 v4 BeadChip array (Illumina) according to manufacturer’s protocol. Samples were randomized across batch runs, and no batch effects for age, sex, RIN and PMI were detected	not provided	ND_31_95-02	The raw data probe file was produced and background corrected using GenomeStudio data analysis software (Illumina). Raw expression data were exported and then analyzed at the probe level using R-package Lumi [18]. After computing the detection rate, 3 samples were removed (detection rate < 0.1), obtaining a final dataset of 195 samples (AD = 97; ND = 98). The dataset consisting of 42,179 transcri…	GPL10558	Ignazio,Stefano,Piras	ipiras@tgen.org	Translational Genomic Research Institute	445 N. Fifth Street, Phoenix	Phoenix	Arizona	85004	USA	NONE	42179	ND	70	male	middle temporal gyrus
middle_temporal_gyrus_ND_32_96-44	GSM3895969	Public on Jun 19 2019	Jun 18 2019	Jun 19 2019	RNA	1	middle_temporal_gyrus	Homo sapiens	tissue: middle temporal gyrus	Sex: female	expired_age (years): 82	diagnosis: ND	total RNA	Total RNA extracted from frozen MTG tissue was isolated with RNEasy Mini Kit (Qiagen) starting with 30 mg of tissue. A total of 2 samples were removed due to low RNA quality (RIN < 7).	biotin	The remaining 198 samples were prepared using TargetAMp – Nano labeling Kit (Ilumina, CA, USA).	9606	Samples were hybridized to HumanHT-12 v4 BeadChip array (Illumina) according to manufacturer’s protocol. Samples were randomized across batch runs, and no batch effects for age, sex, RIN and PMI were detected	not provided	ND_32_96-44	The raw data probe file was produced and background corrected using GenomeStudio data analysis software (Illumina). Raw expression data were exported and then analyzed at the probe level using R-package Lumi [18]. After computing the detection rate, 3 samples were removed (detection rate < 0.1), obtaining a final dataset of 195 samples (AD = 97; ND = 98). The dataset consisting of 42,179 transcri…	GPL10558	Ignazio,Stefano,Piras	ipiras@tgen.org	Translational Genomic Research Institute	445 N. Fifth Street, Phoenix	Phoenix	Arizona	85004	USA	NONE	42179	ND	82	female	middle temporal gyrus
middle_temporal_gyrus_ND_33_96-39	GSM3895970	Public on Jun 19 2019	Jun 18 2019	Jun 19 2019	RNA	1	middle_temporal_gyrus	Homo sapiens	tissue: middle temporal gyrus	Sex: female	expired_age (years): 73	diagnosis: ND	total RNA	Total RNA extracted from frozen MTG tissue was isolated with RNEasy Mini Kit (Qiagen) starting with 30 mg of tissue. A total of 2 samples were removed due to low RNA quality (RIN < 7).	biotin	The remaining 198 samples were prepared using TargetAMp – Nano labeling Kit (Ilumina, CA, USA).	9606	Samples were hybridized to HumanHT-12 v4 BeadChip array (Illumina) according to manufacturer’s protocol. Samples were randomized across batch runs, and no batch effects for age, sex, RIN and PMI were detected	not provided	ND_33_96-39	The raw data probe file was produced and background corrected using GenomeStudio data analysis software (Illumina). Raw expression data were exported and then analyzed at the probe level using R-package Lumi [18]. After computing the detection rate, 3 samples were removed (detection rate < 0.1), obtaining a final dataset of 195 samples (AD = 97; ND = 98). The dataset consisting of 42,179 transcri…	GPL10558	Ignazio,Stefano,Piras	ipiras@tgen.org	Translational Genomic Research Institute	445 N. Fifth Street, Phoenix	Phoenix	Arizona	85004	USA	NONE	42179	ND	73	female	middle temporal gyrus
middle_temporal_gyrus_ND_34_96-30	GSM3895971	Public on Jun 19 2019	Jun 18 2019	Jun 19 2019	RNA	1	middle_temporal_gyrus	Homo sapiens	tissue: middle temporal gyrus	Sex: male	expired_age (years): 90	diagnosis: ND	total RNA	Total RNA extracted from frozen MTG tissue was isolated with RNEasy Mini Kit (Qiagen) starting with 30 mg of tissue. A total of 2 samples were removed due to low RNA quality (RIN < 7).	biotin	The remaining 198 samples were prepared using TargetAMp – Nano labeling Kit (Ilumina, CA, USA).	9606	Samples were hybridized to HumanHT-12 v4 BeadChip array (Illumina) according to manufacturer’s protocol. Samples were randomized across batch runs, and no batch effects for age, sex, RIN and PMI were detected	not provided	ND_34_96-30	The raw data probe file was produced and background corrected using GenomeStudio data analysis software (Illumina). Raw expression data were exported and then analyzed at the probe level using R-package Lumi [18]. After computing the detection rate, 3 samples were removed (detection rate < 0.1), obtaining a final dataset of 195 samples (AD = 97; ND = 98). The dataset consisting of 42,179 transcri…	GPL10558	Ignazio,Stefano,Piras	ipiras@tgen.org	Translational Genomic Research Institute	445 N. Fifth Street, Phoenix	Phoenix	Arizona	85004	USA	NONE	42179	ND	90	male	middle temporal gyrus
middle_temporal_gyrus_ND_36_96-22	GSM3895972	Public on Jun 19 2019	Jun 18 2019	Jun 19 2019	RNA	1	middle_temporal_gyrus	Homo sapiens	tissue: middle temporal gyrus	Sex: male	expired_age (years): 94	diagnosis: ND	total RNA	Total RNA extracted from frozen MTG tissue was isolated with RNEasy Mini Kit (Qiagen) starting with 30 mg of tissue. A total of 2 samples were removed due to low RNA quality (RIN < 7).	biotin	The remaining 198 samples were prepared using TargetAMp – Nano labeling Kit (Ilumina, CA, USA).	9606	Samples were hybridized to HumanHT-12 v4 BeadChip array (Illumina) according to manufacturer’s protocol. Samples were randomized across batch runs, and no batch effects for age, sex, RIN and PMI were detected	not provided	ND_36_96-22	The raw data probe file was produced and background corrected using GenomeStudio data analysis software (Illumina). Raw expression data were exported and then analyzed at the probe level using R-package Lumi [18]. After computing the detection rate, 3 samples were removed (detection rate < 0.1), obtaining a final dataset of 195 samples (AD = 97; ND = 98). The dataset consisting of 42,179 transcri…	GPL10558	Ignazio,Stefano,Piras	ipiras@tgen.org	Translational Genomic Research Institute	445 N. Fifth Street, Phoenix	Phoenix	Arizona	85004	USA	NONE	42179	ND	94	male	middle temporal gyrus
middle_temporal_gyrus_ND_37_96-28	GSM3895973	Public on Jun 19 2019	Jun 18 2019	Jun 19 2019	RNA	1	middle_temporal_gyrus	Homo sapiens	tissue: middle temporal gyrus	Sex: female	expired_age (years): 96	diagnosis: ND	total RNA	Total RNA extracted from frozen MTG tissue was isolated with RNEasy Mini Kit (Qiagen) starting with 30 mg of tissue. A total of 2 samples were removed due to low RNA quality (RIN < 7).	biotin	The remaining 198 samples were prepared using TargetAMp – Nano labeling Kit (Ilumina, CA, USA).	9606	Samples were hybridized to HumanHT-12 v4 BeadChip array (Illumina) according to manufacturer’s protocol. Samples were randomized across batch runs, and no batch effects for age, sex, RIN and PMI were detected	not provided	ND_37_96-28	The raw data probe file was produced and background corrected using GenomeStudio data analysis software (Illumina). Raw expression data were exported and then analyzed at the probe level using R-package Lumi [18]. After computing the detection rate, 3 samples were removed (detection rate < 0.1), obtaining a final dataset of 195 samples (AD = 97; ND = 98). The dataset consisting of 42,179 transcri…	GPL10558	Ignazio,Stefano,Piras	ipiras@tgen.org	Translational Genomic Research Institute	445 N. Fifth Street, Phoenix	Phoenix	Arizona	85004	USA	NONE	42179	ND	96	female	middle temporal gyrus
middle_temporal_gyrus_ND_38_96-32	GSM3895974	Public on Jun 19 2019	Jun 18 2019	Jun 19 2019	RNA	1	middle_temporal_gyrus	Homo sapiens	tissue: middle temporal gyrus	Sex: female	expired_age (years): 85	diagnosis: ND	total RNA	Total RNA extracted from frozen MTG tissue was isolated with RNEasy Mini Kit (Qiagen) starting with 30 mg of tissue. A total of 2 samples were removed due to low RNA quality (RIN < 7).	biotin	The remaining 198 samples were prepared using TargetAMp – Nano labeling Kit (Ilumina, CA, USA).	9606	Samples were hybridized to HumanHT-12 v4 BeadChip array (Illumina) according to manufacturer’s protocol. Samples were randomized across batch runs, and no batch effects for age, sex, RIN and PMI were detected	not provided	ND_38_96-32	The raw data probe file was produced and background corrected using GenomeStudio data analysis software (Illumina). Raw expression data were exported and then analyzed at the probe level using R-package Lumi [18]. After computing the detection rate, 3 samples were removed (detection rate < 0.1), obtaining a final dataset of 195 samples (AD = 97; ND = 98). The dataset consisting of 42,179 transcri…	GPL10558	Ignazio,Stefano,Piras	ipiras@tgen.org	Translational Genomic Research Institute	445 N. Fifth Street, Phoenix	Phoenix	Arizona	85004	USA	NONE	42179	ND	85	female	middle temporal gyrus
middle_temporal_gyrus_ND_39_96-35	GSM3895975	Public on Jun 19 2019	Jun 18 2019	Jun 19 2019	RNA	1	middle_temporal_gyrus	Homo sapiens	tissue: middle temporal gyrus	Sex: male	expired_age (years): 84	diagnosis: ND	total RNA	Total RNA extracted from frozen MTG tissue was isolated with RNEasy Mini Kit (Qiagen) starting with 30 mg of tissue. A total of 2 samples were removed due to low RNA quality (RIN < 7).	biotin	The remaining 198 samples were prepared using TargetAMp – Nano labeling Kit (Ilumina, CA, USA).	9606	Samples were hybridized to HumanHT-12 v4 BeadChip array (Illumina) according to manufacturer’s protocol. Samples were randomized across batch runs, and no batch effects for age, sex, RIN and PMI were detected	not provided	ND_39_96-35	The raw data probe file was produced and background corrected using GenomeStudio data analysis software (Illumina). Raw expression data were exported and then analyzed at the probe level using R-package Lumi [18]. After computing the detection rate, 3 samples were removed (detection rate < 0.1), obtaining a final dataset of 195 samples (AD = 97; ND = 98). The dataset consisting of 42,179 transcri…	GPL10558	Ignazio,Stefano,Piras	ipiras@tgen.org	Translational Genomic Research Institute	445 N. Fifth Street, Phoenix	Phoenix	Arizona	85004	USA	NONE	42179	ND	84	male	middle temporal gyrus
middle_temporal_gyrus_ND_40_96-16	GSM3895976	Public on Jun 19 2019	Jun 18 2019	Jun 19 2019	RNA	1	middle_temporal_gyrus	Homo sapiens	tissue: middle temporal gyrus	Sex: male	expired_age (years): 83	diagnosis: ND	total RNA	Total RNA extracted from frozen MTG tissue was isolated with RNEasy Mini Kit (Qiagen) starting with 30 mg of tissue. A total of 2 samples were removed due to low RNA quality (RIN < 7).	biotin	The remaining 198 samples were prepared using TargetAMp – Nano labeling Kit (Ilumina, CA, USA).	9606	Samples were hybridized to HumanHT-12 v4 BeadChip array (Illumina) according to manufacturer’s protocol. Samples were randomized across batch runs, and no batch effects for age, sex, RIN and PMI were detected	not provided	ND_40_96-16	The raw data probe file was produced and background corrected using GenomeStudio data analysis software (Illumina). Raw expression data were exported and then analyzed at the probe level using R-package Lumi [18]. After computing the detection rate, 3 samples were removed (detection rate < 0.1), obtaining a final dataset of 195 samples (AD = 97; ND = 98). The dataset consisting of 42,179 transcri…	GPL10558	Ignazio,Stefano,Piras	ipiras@tgen.org	Translational Genomic Research Institute	445 N. Fifth Street, Phoenix	Phoenix	Arizona	85004	USA	NONE	42179	ND	83	male	middle temporal gyrus
middle_temporal_gyrus_ND_41_05-14	GSM3895977	Public on Jun 19 2019	Jun 18 2019	Jun 19 2019	RNA	1	middle_temporal_gyrus	Homo sapiens	tissue: middle temporal gyrus	Sex: female	expired_age (years): 90	diagnosis: ND	total RNA	Total RNA extracted from frozen MTG tissue was isolated with RNEasy Mini Kit (Qiagen) starting with 30 mg of tissue. A total of 2 samples were removed due to low RNA quality (RIN < 7).	biotin	The remaining 198 samples were prepared using TargetAMp – Nano labeling Kit (Ilumina, CA, USA).	9606	Samples were hybridized to HumanHT-12 v4 BeadChip array (Illumina) according to manufacturer’s protocol. Samples were randomized across batch runs, and no batch effects for age, sex, RIN and PMI were detected	not provided	ND_41_05-14	The raw data probe file was produced and background corrected using GenomeStudio data analysis software (Illumina). Raw expression data were exported and then analyzed at the probe level using R-package Lumi [18]. After computing the detection rate, 3 samples were removed (detection rate < 0.1), obtaining a final dataset of 195 samples (AD = 97; ND = 98). The dataset consisting of 42,179 transcri…	GPL10558	Ignazio,Stefano,Piras	ipiras@tgen.org	Translational Genomic Research Institute	445 N. Fifth Street, Phoenix	Phoenix	Arizona	85004	USA	NONE	42179	ND	90	female	middle temporal gyrus
middle_temporal_gyrus_ND_42_06-68	GSM3895978	Public on Jun 19 2019	Jun 18 2019	Jun 19 2019	RNA	1	middle_temporal_gyrus	Homo sapiens	tissue: middle temporal gyrus	Sex: female	expired_age (years): 87	diagnosis: ND	total RNA	Total RNA extracted from frozen MTG tissue was isolated with RNEasy Mini Kit (Qiagen) starting with 30 mg of tissue. A total of 2 samples were removed due to low RNA quality (RIN < 7).	biotin	The remaining 198 samples were prepared using TargetAMp – Nano labeling Kit (Ilumina, CA, USA).	9606	Samples were hybridized to HumanHT-12 v4 BeadChip array (Illumina) according to manufacturer’s protocol. Samples were randomized across batch runs, and no batch effects for age, sex, RIN and PMI were detected	not provided	ND_42_06-68	The raw data probe file was produced and background corrected using GenomeStudio data analysis software (Illumina). Raw expression data were exported and then analyzed at the probe level using R-package Lumi [18]. After computing the detection rate, 3 samples were removed (detection rate < 0.1), obtaining a final dataset of 195 samples (AD = 97; ND = 98). The dataset consisting of 42,179 transcri…	GPL10558	Ignazio,Stefano,Piras	ipiras@tgen.org	Translational Genomic Research Institute	445 N. Fifth Street, Phoenix	Phoenix	Arizona	85004	USA	NONE	42179	ND	87	female	middle temporal gyrus
middle_temporal_gyrus_ND_43_04-52	GSM3895979	Public on Jun 19 2019	Jun 18 2019	Jun 19 2019	RNA	1	middle_temporal_gyrus	Homo sapiens	tissue: middle temporal gyrus	Sex: male	expired_age (years): 85	diagnosis: ND	total RNA	Total RNA extracted from frozen MTG tissue was isolated with RNEasy Mini Kit (Qiagen) starting with 30 mg of tissue. A total of 2 samples were removed due to low RNA quality (RIN < 7).	biotin	The remaining 198 samples were prepared using TargetAMp – Nano labeling Kit (Ilumina, CA, USA).	9606	Samples were hybridized to HumanHT-12 v4 BeadChip array (Illumina) according to manufacturer’s protocol. Samples were randomized across batch runs, and no batch effects for age, sex, RIN and PMI were detected	not provided	ND_43_04-52	The raw data probe file was produced and background corrected using GenomeStudio data analysis software (Illumina). Raw expression data were exported and then analyzed at the probe level using R-package Lumi [18]. After computing the detection rate, 3 samples were removed (detection rate < 0.1), obtaining a final dataset of 195 samples (AD = 97; ND = 98). The dataset consisting of 42,179 transcri…	GPL10558	Ignazio,Stefano,Piras	ipiras@tgen.org	Translational Genomic Research Institute	445 N. Fifth Street, Phoenix	Phoenix	Arizona	85004	USA	NONE	42179	ND	85	male	middle temporal gyrus
middle_temporal_gyrus_ND_44_04-38	GSM3895980	Public on Jun 19 2019	Jun 18 2019	Jun 19 2019	RNA	1	middle_temporal_gyrus	Homo sapiens	tissue: middle temporal gyrus	Sex: female	expired_age (years): 83	diagnosis: ND	total RNA	Total RNA extracted from frozen MTG tissue was isolated with RNEasy Mini Kit (Qiagen) starting with 30 mg of tissue. A total of 2 samples were removed due to low RNA quality (RIN < 7).	biotin	The remaining 198 samples were prepared using TargetAMp – Nano labeling Kit (Ilumina, CA, USA).	9606	Samples were hybridized to HumanHT-12 v4 BeadChip array (Illumina) according to manufacturer’s protocol. Samples were randomized across batch runs, and no batch effects for age, sex, RIN and PMI were detected	not provided	ND_44_04-38	The raw data probe file was produced and background corrected using GenomeStudio data analysis software (Illumina). Raw expression data were exported and then analyzed at the probe level using R-package Lumi [18]. After computing the detection rate, 3 samples were removed (detection rate < 0.1), obtaining a final dataset of 195 samples (AD = 97; ND = 98). The dataset consisting of 42,179 transcri…	GPL10558	Ignazio,Stefano,Piras	ipiras@tgen.org	Translational Genomic Research Institute	445 N. Fifth Street, Phoenix	Phoenix	Arizona	85004	USA	NONE	42179	ND	83	female	middle temporal gyrus
middle_temporal_gyrus_ND_45_06-02	GSM3895981	Public on Jun 19 2019	Jun 18 2019	Jun 19 2019	RNA	1	middle_temporal_gyrus	Homo sapiens	tissue: middle temporal gyrus	Sex: male	expired_age (years): 84	diagnosis: ND	total RNA	Total RNA extracted from frozen MTG tissue was isolated with RNEasy Mini Kit (Qiagen) starting with 30 mg of tissue. A total of 2 samples were removed due to low RNA quality (RIN < 7).	biotin	The remaining 198 samples were prepared using TargetAMp – Nano labeling Kit (Ilumina, CA, USA).	9606	Samples were hybridized to HumanHT-12 v4 BeadChip array (Illumina) according to manufacturer’s protocol. Samples were randomized across batch runs, and no batch effects for age, sex, RIN and PMI were detected	not provided	ND_45_06-02	The raw data probe file was produced and background corrected using GenomeStudio data analysis software (Illumina). Raw expression data were exported and then analyzed at the probe level using R-package Lumi [18]. After computing the detection rate, 3 samples were removed (detection rate < 0.1), obtaining a final dataset of 195 samples (AD = 97; ND = 98). The dataset consisting of 42,179 transcri…	GPL10558	Ignazio,Stefano,Piras	ipiras@tgen.org	Translational Genomic Research Institute	445 N. Fifth Street, Phoenix	Phoenix	Arizona	85004	USA	NONE	42179	ND	84	male	middle temporal gyrus
middle_temporal_gyrus_ND_46_06-03	GSM3895982	Public on Jun 19 2019	Jun 18 2019	Jun 19 2019	RNA	1	middle_temporal_gyrus	Homo sapiens	tissue: middle temporal gyrus	Sex: male	expired_age (years): 88	diagnosis: ND	total RNA	Total RNA extracted from frozen MTG tissue was isolated with RNEasy Mini Kit (Qiagen) starting with 30 mg of tissue. A total of 2 samples were removed due to low RNA quality (RIN < 7).	biotin	The remaining 198 samples were prepared using TargetAMp – Nano labeling Kit (Ilumina, CA, USA).	9606	Samples were hybridized to HumanHT-12 v4 BeadChip array (Illumina) according to manufacturer’s protocol. Samples were randomized across batch runs, and no batch effects for age, sex, RIN and PMI were detected	not provided	ND_46_06-03	The raw data probe file was produced and background corrected using GenomeStudio data analysis software (Illumina). Raw expression data were exported and then analyzed at the probe level using R-package Lumi [18]. After computing the detection rate, 3 samples were removed (detection rate < 0.1), obtaining a final dataset of 195 samples (AD = 97; ND = 98). The dataset consisting of 42,179 transcri…	GPL10558	Ignazio,Stefano,Piras	ipiras@tgen.org	Translational Genomic Research Institute	445 N. Fifth Street, Phoenix	Phoenix	Arizona	85004	USA	NONE	42179	ND	88	male	middle temporal gyrus
middle_temporal_gyrus_ND_47_06-13	GSM3895983	Public on Jun 19 2019	Jun 18 2019	Jun 19 2019	RNA	1	middle_temporal_gyrus	Homo sapiens	tissue: middle temporal gyrus	Sex: female	expired_age (years): 98	diagnosis: ND	total RNA	Total RNA extracted from frozen MTG tissue was isolated with RNEasy Mini Kit (Qiagen) starting with 30 mg of tissue. A total of 2 samples were removed due to low RNA quality (RIN < 7).	biotin	The remaining 198 samples were prepared using TargetAMp – Nano labeling Kit (Ilumina, CA, USA).	9606	Samples were hybridized to HumanHT-12 v4 BeadChip array (Illumina) according to manufacturer’s protocol. Samples were randomized across batch runs, and no batch effects for age, sex, RIN and PMI were detected	not provided	ND_47_06-13	The raw data probe file was produced and background corrected using GenomeStudio data analysis software (Illumina). Raw expression data were exported and then analyzed at the probe level using R-package Lumi [18]. After computing the detection rate, 3 samples were removed (detection rate < 0.1), obtaining a final dataset of 195 samples (AD = 97; ND = 98). The dataset consisting of 42,179 transcri…	GPL10558	Ignazio,Stefano,Piras	ipiras@tgen.org	Translational Genomic Research Institute	445 N. Fifth Street, Phoenix	Phoenix	Arizona	85004	USA	NONE	42179	ND	98	female	middle temporal gyrus
middle_temporal_gyrus_ND_48_06-53	GSM3895984	Public on Jun 19 2019	Jun 18 2019	Jun 19 2019	RNA	1	middle_temporal_gyrus	Homo sapiens	tissue: middle temporal gyrus	Sex: male	expired_age (years): 85	diagnosis: ND	total RNA	Total RNA extracted from frozen MTG tissue was isolated with RNEasy Mini Kit (Qiagen) starting with 30 mg of tissue. A total of 2 samples were removed due to low RNA quality (RIN < 7).	biotin	The remaining 198 samples were prepared using TargetAMp – Nano labeling Kit (Ilumina, CA, USA).	9606	Samples were hybridized to HumanHT-12 v4 BeadChip array (Illumina) according to manufacturer’s protocol. Samples were randomized across batch runs, and no batch effects for age, sex, RIN and PMI were detected	not provided	ND_48_06-53	The raw data probe file was produced and background corrected using GenomeStudio data analysis software (Illumina). Raw expression data were exported and then analyzed at the probe level using R-package Lumi [18]. After computing the detection rate, 3 samples were removed (detection rate < 0.1), obtaining a final dataset of 195 samples (AD = 97; ND = 98). The dataset consisting of 42,179 transcri…	GPL10558	Ignazio,Stefano,Piras	ipiras@tgen.org	Translational Genomic Research Institute	445 N. Fifth Street, Phoenix	Phoenix	Arizona	85004	USA	NONE	42179	ND	85	male	middle temporal gyrus
middle_temporal_gyrus_ND_49_04-62	GSM3895985	Public on Jun 19 2019	Jun 18 2019	Jun 19 2019	RNA	1	middle_temporal_gyrus	Homo sapiens	tissue: middle temporal gyrus	Sex: female	expired_age (years): 86	diagnosis: ND	total RNA	Total RNA extracted from frozen MTG tissue was isolated with RNEasy Mini Kit (Qiagen) starting with 30 mg of tissue. A total of 2 samples were removed due to low RNA quality (RIN < 7).	biotin	The remaining 198 samples were prepared using TargetAMp – Nano labeling Kit (Ilumina, CA, USA).	9606	Samples were hybridized to HumanHT-12 v4 BeadChip array (Illumina) according to manufacturer’s protocol. Samples were randomized across batch runs, and no batch effects for age, sex, RIN and PMI were detected	not provided	ND_49_04-62	The raw data probe file was produced and background corrected using GenomeStudio data analysis software (Illumina). Raw expression data were exported and then analyzed at the probe level using R-package Lumi [18]. After computing the detection rate, 3 samples were removed (detection rate < 0.1), obtaining a final dataset of 195 samples (AD = 97; ND = 98). The dataset consisting of 42,179 transcri…	GPL10558	Ignazio,Stefano,Piras	ipiras@tgen.org	Translational Genomic Research Institute	445 N. Fifth Street, Phoenix	Phoenix	Arizona	85004	USA	NONE	42179	ND	86	female	middle temporal gyrus
middle_temporal_gyrus_ND_50_05-18	GSM3895986	Public on Jun 19 2019	Jun 18 2019	Jun 19 2019	RNA	1	middle_temporal_gyrus	Homo sapiens	tissue: middle temporal gyrus	Sex: female	expired_age (years): 87	diagnosis: ND	total RNA	Total RNA extracted from frozen MTG tissue was isolated with RNEasy Mini Kit (Qiagen) starting with 30 mg of tissue. A total of 2 samples were removed due to low RNA quality (RIN < 7).	biotin	The remaining 198 samples were prepared using TargetAMp – Nano labeling Kit (Ilumina, CA, USA).	9606	Samples were hybridized to HumanHT-12 v4 BeadChip array (Illumina) according to manufacturer’s protocol. Samples were randomized across batch runs, and no batch effects for age, sex, RIN and PMI were detected	not provided	ND_50_05-18	The raw data probe file was produced and background corrected using GenomeStudio data analysis software (Illumina). Raw expression data were exported and then analyzed at the probe level using R-package Lumi [18]. After computing the detection rate, 3 samples were removed (detection rate < 0.1), obtaining a final dataset of 195 samples (AD = 97; ND = 98). The dataset consisting of 42,179 transcri…	GPL10558	Ignazio,Stefano,Piras	ipiras@tgen.org	Translational Genomic Research Institute	445 N. Fifth Street, Phoenix	Phoenix	Arizona	85004	USA	NONE	42179	ND	87	female	middle temporal gyrus
middle_temporal_gyrus_ND_51_06-35	GSM3895987	Public on Jun 19 2019	Jun 18 2019	Jun 19 2019	RNA	1	middle_temporal_gyrus	Homo sapiens	tissue: middle temporal gyrus	Sex: male	expired_age (years): 89	diagnosis: ND	total RNA	Total RNA extracted from frozen MTG tissue was isolated with RNEasy Mini Kit (Qiagen) starting with 30 mg of tissue. A total of 2 samples were removed due to low RNA quality (RIN < 7).	biotin	The remaining 198 samples were prepared using TargetAMp – Nano labeling Kit (Ilumina, CA, USA).	9606	Samples were hybridized to HumanHT-12 v4 BeadChip array (Illumina) according to manufacturer’s protocol. Samples were randomized across batch runs, and no batch effects for age, sex, RIN and PMI were detected	not provided	ND_51_06-35	The raw data probe file was produced and background corrected using GenomeStudio data analysis software (Illumina). Raw expression data were exported and then analyzed at the probe level using R-package Lumi [18]. After computing the detection rate, 3 samples were removed (detection rate < 0.1), obtaining a final dataset of 195 samples (AD = 97; ND = 98). The dataset consisting of 42,179 transcri…	GPL10558	Ignazio,Stefano,Piras	ipiras@tgen.org	Translational Genomic Research Institute	445 N. Fifth Street, Phoenix	Phoenix	Arizona	85004	USA	NONE	42179	ND	89	male	middle temporal gyrus
middle_temporal_gyrus_ND_52_06-57	GSM3895988	Public on Jun 19 2019	Jun 18 2019	Jun 19 2019	RNA	1	middle_temporal_gyrus	Homo sapiens	tissue: middle temporal gyrus	Sex: male	expired_age (years): 92	diagnosis: ND	total RNA	Total RNA extracted from frozen MTG tissue was isolated with RNEasy Mini Kit (Qiagen) starting with 30 mg of tissue. A total of 2 samples were removed due to low RNA quality (RIN < 7).	biotin	The remaining 198 samples were prepared using TargetAMp – Nano labeling Kit (Ilumina, CA, USA).	9606	Samples were hybridized to HumanHT-12 v4 BeadChip array (Illumina) according to manufacturer’s protocol. Samples were randomized across batch runs, and no batch effects for age, sex, RIN and PMI were detected	not provided	ND_52_06-57	The raw data probe file was produced and background corrected using GenomeStudio data analysis software (Illumina). Raw expression data were exported and then analyzed at the probe level using R-package Lumi [18]. After computing the detection rate, 3 samples were removed (detection rate < 0.1), obtaining a final dataset of 195 samples (AD = 97; ND = 98). The dataset consisting of 42,179 transcri…	GPL10558	Ignazio,Stefano,Piras	ipiras@tgen.org	Translational Genomic Research Institute	445 N. Fifth Street, Phoenix	Phoenix	Arizona	85004	USA	NONE	42179	ND	92	male	middle temporal gyrus
middle_temporal_gyrus_ND_53_04-30	GSM3895989	Public on Jun 19 2019	Jun 18 2019	Jun 19 2019	RNA	1	middle_temporal_gyrus	Homo sapiens	tissue: middle temporal gyrus	Sex: female	expired_age (years): 78	diagnosis: ND	total RNA	Total RNA extracted from frozen MTG tissue was isolated with RNEasy Mini Kit (Qiagen) starting with 30 mg of tissue. A total of 2 samples were removed due to low RNA quality (RIN < 7).	biotin	The remaining 198 samples were prepared using TargetAMp – Nano labeling Kit (Ilumina, CA, USA).	9606	Samples were hybridized to HumanHT-12 v4 BeadChip array (Illumina) according to manufacturer’s protocol. Samples were randomized across batch runs, and no batch effects for age, sex, RIN and PMI were detected	not provided	ND_53_04-30	The raw data probe file was produced and background corrected using GenomeStudio data analysis software (Illumina). Raw expression data were exported and then analyzed at the probe level using R-package Lumi [18]. After computing the detection rate, 3 samples were removed (detection rate < 0.1), obtaining a final dataset of 195 samples (AD = 97; ND = 98). The dataset consisting of 42,179 transcri…	GPL10558	Ignazio,Stefano,Piras	ipiras@tgen.org	Translational Genomic Research Institute	445 N. Fifth Street, Phoenix	Phoenix	Arizona	85004	USA	NONE	42179	ND	78	female	middle temporal gyrus
middle_temporal_gyrus_ND_54_06-32	GSM3895990	Public on Jun 19 2019	Jun 18 2019	Jun 19 2019	RNA	1	middle_temporal_gyrus	Homo sapiens	tissue: middle temporal gyrus	Sex: female	expired_age (years): 77	diagnosis: ND	total RNA	Total RNA extracted from frozen MTG tissue was isolated with RNEasy Mini Kit (Qiagen) starting with 30 mg of tissue. A total of 2 samples were removed due to low RNA quality (RIN < 7).	biotin	The remaining 198 samples were prepared using TargetAMp – Nano labeling Kit (Ilumina, CA, USA).	9606	Samples were hybridized to HumanHT-12 v4 BeadChip array (Illumina) according to manufacturer’s protocol. Samples were randomized across batch runs, and no batch effects for age, sex, RIN and PMI were detected	not provided	ND_54_06-32	The raw data probe file was produced and background corrected using GenomeStudio data analysis software (Illumina). Raw expression data were exported and then analyzed at the probe level using R-package Lumi [18]. After computing the detection rate, 3 samples were removed (detection rate < 0.1), obtaining a final dataset of 195 samples (AD = 97; ND = 98). The dataset consisting of 42,179 transcri…	GPL10558	Ignazio,Stefano,Piras	ipiras@tgen.org	Translational Genomic Research Institute	445 N. Fifth Street, Phoenix	Phoenix	Arizona	85004	USA	NONE	42179	ND	77	female	middle temporal gyrus
middle_temporal_gyrus_ND_55_06-49	GSM3895991	Public on Jun 19 2019	Jun 18 2019	Jun 19 2019	RNA	1	middle_temporal_gyrus	Homo sapiens	tissue: middle temporal gyrus	Sex: male	expired_age (years): 91	diagnosis: ND	total RNA	Total RNA extracted from frozen MTG tissue was isolated with RNEasy Mini Kit (Qiagen) starting with 30 mg of tissue. A total of 2 samples were removed due to low RNA quality (RIN < 7).	biotin	The remaining 198 samples were prepared using TargetAMp – Nano labeling Kit (Ilumina, CA, USA).	9606	Samples were hybridized to HumanHT-12 v4 BeadChip array (Illumina) according to manufacturer’s protocol. Samples were randomized across batch runs, and no batch effects for age, sex, RIN and PMI were detected	not provided	ND_55_06-49	The raw data probe file was produced and background corrected using GenomeStudio data analysis software (Illumina). Raw expression data were exported and then analyzed at the probe level using R-package Lumi [18]. After computing the detection rate, 3 samples were removed (detection rate < 0.1), obtaining a final dataset of 195 samples (AD = 97; ND = 98). The dataset consisting of 42,179 transcri…	GPL10558	Ignazio,Stefano,Piras	ipiras@tgen.org	Translational Genomic Research Institute	445 N. Fifth Street, Phoenix	Phoenix	Arizona	85004	USA	NONE	42179	ND	91	male	middle temporal gyrus
middle_temporal_gyrus_ND_56_06-61	GSM3895992	Public on Jun 19 2019	Jun 18 2019	Jun 19 2019	RNA	1	middle_temporal_gyrus	Homo sapiens	tissue: middle temporal gyrus	Sex: male	expired_age (years): 100	diagnosis: ND	total RNA	Total RNA extracted from frozen MTG tissue was isolated with RNEasy Mini Kit (Qiagen) starting with 30 mg of tissue. A total of 2 samples were removed due to low RNA quality (RIN < 7).	biotin	The remaining 198 samples were prepared using TargetAMp – Nano labeling Kit (Ilumina, CA, USA).	9606	Samples were hybridized to HumanHT-12 v4 BeadChip array (Illumina) according to manufacturer’s protocol. Samples were randomized across batch runs, and no batch effects for age, sex, RIN and PMI were detected	not provided	ND_56_06-61	The raw data probe file was produced and background corrected using GenomeStudio data analysis software (Illumina). Raw expression data were exported and then analyzed at the probe level using R-package Lumi [18]. After computing the detection rate, 3 samples were removed (detection rate < 0.1), obtaining a final dataset of 195 samples (AD = 97; ND = 98). The dataset consisting of 42,179 transcri…	GPL10558	Ignazio,Stefano,Piras	ipiras@tgen.org	Translational Genomic Research Institute	445 N. Fifth Street, Phoenix	Phoenix	Arizona	85004	USA	NONE	42179	ND	100	male	middle temporal gyrus
middle_temporal_gyrus_ND_57_05-36	GSM3895993	Public on Jun 19 2019	Jun 18 2019	Jun 19 2019	RNA	1	middle_temporal_gyrus	Homo sapiens	tissue: middle temporal gyrus	Sex: male	expired_age (years): 82	diagnosis: ND	total RNA	Total RNA extracted from frozen MTG tissue was isolated with RNEasy Mini Kit (Qiagen) starting with 30 mg of tissue. A total of 2 samples were removed due to low RNA quality (RIN < 7).	biotin	The remaining 198 samples were prepared using TargetAMp – Nano labeling Kit (Ilumina, CA, USA).	9606	Samples were hybridized to HumanHT-12 v4 BeadChip array (Illumina) according to manufacturer’s protocol. Samples were randomized across batch runs, and no batch effects for age, sex, RIN and PMI were detected	not provided	ND_57_05-36	The raw data probe file was produced and background corrected using GenomeStudio data analysis software (Illumina). Raw expression data were exported and then analyzed at the probe level using R-package Lumi [18]. After computing the detection rate, 3 samples were removed (detection rate < 0.1), obtaining a final dataset of 195 samples (AD = 97; ND = 98). The dataset consisting of 42,179 transcri…	GPL10558	Ignazio,Stefano,Piras	ipiras@tgen.org	Translational Genomic Research Institute	445 N. Fifth Street, Phoenix	Phoenix	Arizona	85004	USA	NONE	42179	ND	82	male	middle temporal gyrus
middle_temporal_gyrus_ND_58_06-15	GSM3895994	Public on Jun 19 2019	Jun 18 2019	Jun 19 2019	RNA	1	middle_temporal_gyrus	Homo sapiens	tissue: middle temporal gyrus	Sex: female	expired_age (years): 87	diagnosis: ND	total RNA	Total RNA extracted from frozen MTG tissue was isolated with RNEasy Mini Kit (Qiagen) starting with 30 mg of tissue. A total of 2 samples were removed due to low RNA quality (RIN < 7).	biotin	The remaining 198 samples were prepared using TargetAMp – Nano labeling Kit (Ilumina, CA, USA).	9606	Samples were hybridized to HumanHT-12 v4 BeadChip array (Illumina) according to manufacturer’s protocol. Samples were randomized across batch runs, and no batch effects for age, sex, RIN and PMI were detected	not provided	ND_58_06-15	The raw data probe file was produced and background corrected using GenomeStudio data analysis software (Illumina). Raw expression data were exported and then analyzed at the probe level using R-package Lumi [18]. After computing the detection rate, 3 samples were removed (detection rate < 0.1), obtaining a final dataset of 195 samples (AD = 97; ND = 98). The dataset consisting of 42,179 transcri…	GPL10558	Ignazio,Stefano,Piras	ipiras@tgen.org	Translational Genomic Research Institute	445 N. Fifth Street, Phoenix	Phoenix	Arizona	85004	USA	NONE	42179	ND	87	female	middle temporal gyrus
middle_temporal_gyrus_ND_59_06-21	GSM3895995	Public on Jun 19 2019	Jun 18 2019	Jun 19 2019	RNA	1	middle_temporal_gyrus	Homo sapiens	tissue: middle temporal gyrus	Sex: male	expired_age (years): 73	diagnosis: ND	total RNA	Total RNA extracted from frozen MTG tissue was isolated with RNEasy Mini Kit (Qiagen) starting with 30 mg of tissue. A total of 2 samples were removed due to low RNA quality (RIN < 7).	biotin	The remaining 198 samples were prepared using TargetAMp – Nano labeling Kit (Ilumina, CA, USA).	9606	Samples were hybridized to HumanHT-12 v4 BeadChip array (Illumina) according to manufacturer’s protocol. Samples were randomized across batch runs, and no batch effects for age, sex, RIN and PMI were detected	not provided	ND_59_06-21	The raw data probe file was produced and background corrected using GenomeStudio data analysis software (Illumina). Raw expression data were exported and then analyzed at the probe level using R-package Lumi [18]. After computing the detection rate, 3 samples were removed (detection rate < 0.1), obtaining a final dataset of 195 samples (AD = 97; ND = 98). The dataset consisting of 42,179 transcri…	GPL10558	Ignazio,Stefano,Piras	ipiras@tgen.org	Translational Genomic Research Institute	445 N. Fifth Street, Phoenix	Phoenix	Arizona	85004	USA	NONE	42179	ND	73	male	middle temporal gyrus
middle_temporal_gyrus_ND_60_05-20	GSM3895996	Public on Jun 19 2019	Jun 18 2019	Jun 19 2019	RNA	1	middle_temporal_gyrus	Homo sapiens	tissue: middle temporal gyrus	Sex: male	expired_age (years): 75	diagnosis: ND	total RNA	Total RNA extracted from frozen MTG tissue was isolated with RNEasy Mini Kit (Qiagen) starting with 30 mg of tissue. A total of 2 samples were removed due to low RNA quality (RIN < 7).	biotin	The remaining 198 samples were prepared using TargetAMp – Nano labeling Kit (Ilumina, CA, USA).	9606	Samples were hybridized to HumanHT-12 v4 BeadChip array (Illumina) according to manufacturer’s protocol. Samples were randomized across batch runs, and no batch effects for age, sex, RIN and PMI were detected	not provided	ND_60_05-20	The raw data probe file was produced and background corrected using GenomeStudio data analysis software (Illumina). Raw expression data were exported and then analyzed at the probe level using R-package Lumi [18]. After computing the detection rate, 3 samples were removed (detection rate < 0.1), obtaining a final dataset of 195 samples (AD = 97; ND = 98). The dataset consisting of 42,179 transcri…	GPL10558	Ignazio,Stefano,Piras	ipiras@tgen.org	Translational Genomic Research Institute	445 N. Fifth Street, Phoenix	Phoenix	Arizona	85004	USA	NONE	42179	ND	75	male	middle temporal gyrus
middle_temporal_gyrus_ND_61_04-31	GSM3895997	Public on Jun 19 2019	Jun 18 2019	Jun 19 2019	RNA	1	middle_temporal_gyrus	Homo sapiens	tissue: middle temporal gyrus	Sex: male	expired_age (years): 82	diagnosis: ND	total RNA	Total RNA extracted from frozen MTG tissue was isolated with RNEasy Mini Kit (Qiagen) starting with 30 mg of tissue. A total of 2 samples were removed due to low RNA quality (RIN < 7).	biotin	The remaining 198 samples were prepared using TargetAMp – Nano labeling Kit (Ilumina, CA, USA).	9606	Samples were hybridized to HumanHT-12 v4 BeadChip array (Illumina) according to manufacturer’s protocol. Samples were randomized across batch runs, and no batch effects for age, sex, RIN and PMI were detected	not provided	ND_61_04-31	The raw data probe file was produced and background corrected using GenomeStudio data analysis software (Illumina). Raw expression data were exported and then analyzed at the probe level using R-package Lumi [18]. After computing the detection rate, 3 samples were removed (detection rate < 0.1), obtaining a final dataset of 195 samples (AD = 97; ND = 98). The dataset consisting of 42,179 transcri…	GPL10558	Ignazio,Stefano,Piras	ipiras@tgen.org	Translational Genomic Research Institute	445 N. Fifth Street, Phoenix	Phoenix	Arizona	85004	USA	NONE	42179	ND	82	male	middle temporal gyrus
middle_temporal_gyrus_ND_62_04-64	GSM3895998	Public on Jun 19 2019	Jun 18 2019	Jun 19 2019	RNA	1	middle_temporal_gyrus	Homo sapiens	tissue: middle temporal gyrus	Sex: female	expired_age (years): 90	diagnosis: ND	total RNA	Total RNA extracted from frozen MTG tissue was isolated with RNEasy Mini Kit (Qiagen) starting with 30 mg of tissue. A total of 2 samples were removed due to low RNA quality (RIN < 7).	biotin	The remaining 198 samples were prepared using TargetAMp – Nano labeling Kit (Ilumina, CA, USA).	9606	Samples were hybridized to HumanHT-12 v4 BeadChip array (Illumina) according to manufacturer’s protocol. Samples were randomized across batch runs, and no batch effects for age, sex, RIN and PMI were detected	not provided	ND_62_04-64	The raw data probe file was produced and background corrected using GenomeStudio data analysis software (Illumina). Raw expression data were exported and then analyzed at the probe level using R-package Lumi [18]. After computing the detection rate, 3 samples were removed (detection rate < 0.1), obtaining a final dataset of 195 samples (AD = 97; ND = 98). The dataset consisting of 42,179 transcri…	GPL10558	Ignazio,Stefano,Piras	ipiras@tgen.org	Translational Genomic Research Institute	445 N. Fifth Street, Phoenix	Phoenix	Arizona	85004	USA	NONE	42179	ND	90	female	middle temporal gyrus
middle_temporal_gyrus_ND_63_05-28	GSM3895999	Public on Jun 19 2019	Jun 18 2019	Jun 19 2019	RNA	1	middle_temporal_gyrus	Homo sapiens	tissue: middle temporal gyrus	Sex: female	expired_age (years): 96	diagnosis: ND	total RNA	Total RNA extracted from frozen MTG tissue was isolated with RNEasy Mini Kit (Qiagen) starting with 30 mg of tissue. A total of 2 samples were removed due to low RNA quality (RIN < 7).	biotin	The remaining 198 samples were prepared using TargetAMp – Nano labeling Kit (Ilumina, CA, USA).	9606	Samples were hybridized to HumanHT-12 v4 BeadChip array (Illumina) according to manufacturer’s protocol. Samples were randomized across batch runs, and no batch effects for age, sex, RIN and PMI were detected	not provided	ND_63_05-28	The raw data probe file was produced and background corrected using GenomeStudio data analysis software (Illumina). Raw expression data were exported and then analyzed at the probe level using R-package Lumi [18]. After computing the detection rate, 3 samples were removed (detection rate < 0.1), obtaining a final dataset of 195 samples (AD = 97; ND = 98). The dataset consisting of 42,179 transcri…	GPL10558	Ignazio,Stefano,Piras	ipiras@tgen.org	Translational Genomic Research Institute	445 N. Fifth Street, Phoenix	Phoenix	Arizona	85004	USA	NONE	42179	ND	96	female	middle temporal gyrus
middle_temporal_gyrus_ND_64_06-63	GSM3896000	Public on Jun 19 2019	Jun 18 2019	Jun 19 2019	RNA	1	middle_temporal_gyrus	Homo sapiens	tissue: middle temporal gyrus	Sex: female	expired_age (years): 84	diagnosis: ND	total RNA	Total RNA extracted from frozen MTG tissue was isolated with RNEasy Mini Kit (Qiagen) starting with 30 mg of tissue. A total of 2 samples were removed due to low RNA quality (RIN < 7).	biotin	The remaining 198 samples were prepared using TargetAMp – Nano labeling Kit (Ilumina, CA, USA).	9606	Samples were hybridized to HumanHT-12 v4 BeadChip array (Illumina) according to manufacturer’s protocol. Samples were randomized across batch runs, and no batch effects for age, sex, RIN and PMI were detected	not provided	ND_64_06-63	The raw data probe file was produced and background corrected using GenomeStudio data analysis software (Illumina). Raw expression data were exported and then analyzed at the probe level using R-package Lumi [18]. After computing the detection rate, 3 samples were removed (detection rate < 0.1), obtaining a final dataset of 195 samples (AD = 97; ND = 98). The dataset consisting of 42,179 transcri…	GPL10558	Ignazio,Stefano,Piras	ipiras@tgen.org	Translational Genomic Research Institute	445 N. Fifth Street, Phoenix	Phoenix	Arizona	85004	USA	NONE	42179	ND	84	female	middle temporal gyrus
middle_temporal_gyrus_ND_65_07-70	GSM3896001	Public on Jun 19 2019	Jun 18 2019	Jun 19 2019	RNA	1	middle_temporal_gyrus	Homo sapiens	tissue: middle temporal gyrus	Sex: male	expired_age (years): 80	diagnosis: ND	total RNA	Total RNA extracted from frozen MTG tissue was isolated with RNEasy Mini Kit (Qiagen) starting with 30 mg of tissue. A total of 2 samples were removed due to low RNA quality (RIN < 7).	biotin	The remaining 198 samples were prepared using TargetAMp – Nano labeling Kit (Ilumina, CA, USA).	9606	Samples were hybridized to HumanHT-12 v4 BeadChip array (Illumina) according to manufacturer’s protocol. Samples were randomized across batch runs, and no batch effects for age, sex, RIN and PMI were detected	not provided	ND_65_07-70	The raw data probe file was produced and background corrected using GenomeStudio data analysis software (Illumina). Raw expression data were exported and then analyzed at the probe level using R-package Lumi [18]. After computing the detection rate, 3 samples were removed (detection rate < 0.1), obtaining a final dataset of 195 samples (AD = 97; ND = 98). The dataset consisting of 42,179 transcri…	GPL10558	Ignazio,Stefano,Piras	ipiras@tgen.org	Translational Genomic Research Institute	445 N. Fifth Street, Phoenix	Phoenix	Arizona	85004	USA	NONE	42179	ND	80	male	middle temporal gyrus
middle_temporal_gyrus_ND_66_07-18	GSM3896002	Public on Jun 19 2019	Jun 18 2019	Jun 19 2019	RNA	1	middle_temporal_gyrus	Homo sapiens	tissue: middle temporal gyrus	Sex: male	expired_age (years): 86	diagnosis: ND	total RNA	Total RNA extracted from frozen MTG tissue was isolated with RNEasy Mini Kit (Qiagen) starting with 30 mg of tissue. A total of 2 samples were removed due to low RNA quality (RIN < 7).	biotin	The remaining 198 samples were prepared using TargetAMp – Nano labeling Kit (Ilumina, CA, USA).	9606	Samples were hybridized to HumanHT-12 v4 BeadChip array (Illumina) according to manufacturer’s protocol. Samples were randomized across batch runs, and no batch effects for age, sex, RIN and PMI were detected	not provided	ND_66_07-18	The raw data probe file was produced and background corrected using GenomeStudio data analysis software (Illumina). Raw expression data were exported and then analyzed at the probe level using R-package Lumi [18]. After computing the detection rate, 3 samples were removed (detection rate < 0.1), obtaining a final dataset of 195 samples (AD = 97; ND = 98). The dataset consisting of 42,179 transcri…	GPL10558	Ignazio,Stefano,Piras	ipiras@tgen.org	Translational Genomic Research Institute	445 N. Fifth Street, Phoenix	Phoenix	Arizona	85004	USA	NONE	42179	ND	86	male	middle temporal gyrus
middle_temporal_gyrus_ND_67_08-44	GSM3896003	Public on Jun 19 2019	Jun 18 2019	Jun 19 2019	RNA	1	middle_temporal_gyrus	Homo sapiens	tissue: middle temporal gyrus	Sex: female	expired_age (years): 91	diagnosis: ND	total RNA	Total RNA extracted from frozen MTG tissue was isolated with RNEasy Mini Kit (Qiagen) starting with 30 mg of tissue. A total of 2 samples were removed due to low RNA quality (RIN < 7).	biotin	The remaining 198 samples were prepared using TargetAMp – Nano labeling Kit (Ilumina, CA, USA).	9606	Samples were hybridized to HumanHT-12 v4 BeadChip array (Illumina) according to manufacturer’s protocol. Samples were randomized across batch runs, and no batch effects for age, sex, RIN and PMI were detected	not provided	ND_67_08-44	The raw data probe file was produced and background corrected using GenomeStudio data analysis software (Illumina). Raw expression data were exported and then analyzed at the probe level using R-package Lumi [18]. After computing the detection rate, 3 samples were removed (detection rate < 0.1), obtaining a final dataset of 195 samples (AD = 97; ND = 98). The dataset consisting of 42,179 transcri…	GPL10558	Ignazio,Stefano,Piras	ipiras@tgen.org	Translational Genomic Research Institute	445 N. Fifth Street, Phoenix	Phoenix	Arizona	85004	USA	NONE	42179	ND	91	female	middle temporal gyrus
middle_temporal_gyrus_ND_68_07-46	GSM3896004	Public on Jun 19 2019	Jun 18 2019	Jun 19 2019	RNA	1	middle_temporal_gyrus	Homo sapiens	tissue: middle temporal gyrus	Sex: female	expired_age (years): 91	diagnosis: ND	total RNA	Total RNA extracted from frozen MTG tissue was isolated with RNEasy Mini Kit (Qiagen) starting with 30 mg of tissue. A total of 2 samples were removed due to low RNA quality (RIN < 7).	biotin	The remaining 198 samples were prepared using TargetAMp – Nano labeling Kit (Ilumina, CA, USA).	9606	Samples were hybridized to HumanHT-12 v4 BeadChip array (Illumina) according to manufacturer’s protocol. Samples were randomized across batch runs, and no batch effects for age, sex, RIN and PMI were detected	not provided	ND_68_07-46	The raw data probe file was produced and background corrected using GenomeStudio data analysis software (Illumina). Raw expression data were exported and then analyzed at the probe level using R-package Lumi [18]. After computing the detection rate, 3 samples were removed (detection rate < 0.1), obtaining a final dataset of 195 samples (AD = 97; ND = 98). The dataset consisting of 42,179 transcri…	GPL10558	Ignazio,Stefano,Piras	ipiras@tgen.org	Translational Genomic Research Institute	445 N. Fifth Street, Phoenix	Phoenix	Arizona	85004	USA	NONE	42179	ND	91	female	middle temporal gyrus
middle_temporal_gyrus_ND_69_08-04	GSM3896005	Public on Jun 19 2019	Jun 18 2019	Jun 19 2019	RNA	1	middle_temporal_gyrus	Homo sapiens	tissue: middle temporal gyrus	Sex: female	expired_age (years): 94	diagnosis: ND	total RNA	Total RNA extracted from frozen MTG tissue was isolated with RNEasy Mini Kit (Qiagen) starting with 30 mg of tissue. A total of 2 samples were removed due to low RNA quality (RIN < 7).	biotin	The remaining 198 samples were prepared using TargetAMp – Nano labeling Kit (Ilumina, CA, USA).	9606	Samples were hybridized to HumanHT-12 v4 BeadChip array (Illumina) according to manufacturer’s protocol. Samples were randomized across batch runs, and no batch effects for age, sex, RIN and PMI were detected	not provided	ND_69_08-04	The raw data probe file was produced and background corrected using GenomeStudio data analysis software (Illumina). Raw expression data were exported and then analyzed at the probe level using R-package Lumi [18]. After computing the detection rate, 3 samples were removed (detection rate < 0.1), obtaining a final dataset of 195 samples (AD = 97; ND = 98). The dataset consisting of 42,179 transcri…	GPL10558	Ignazio,Stefano,Piras	ipiras@tgen.org	Translational Genomic Research Institute	445 N. Fifth Street, Phoenix	Phoenix	Arizona	85004	USA	NONE	42179	ND	94	female	middle temporal gyrus
middle_temporal_gyrus_ND_70_08-35	GSM3896006	Public on Jun 19 2019	Jun 18 2019	Jun 19 2019	RNA	1	middle_temporal_gyrus	Homo sapiens	tissue: middle temporal gyrus	Sex: male	expired_age (years): 87	diagnosis: ND	total RNA	Total RNA extracted from frozen MTG tissue was isolated with RNEasy Mini Kit (Qiagen) starting with 30 mg of tissue. A total of 2 samples were removed due to low RNA quality (RIN < 7).	biotin	The remaining 198 samples were prepared using TargetAMp – Nano labeling Kit (Ilumina, CA, USA).	9606	Samples were hybridized to HumanHT-12 v4 BeadChip array (Illumina) according to manufacturer’s protocol. Samples were randomized across batch runs, and no batch effects for age, sex, RIN and PMI were detected	not provided	ND_70_08-35	The raw data probe file was produced and background corrected using GenomeStudio data analysis software (Illumina). Raw expression data were exported and then analyzed at the probe level using R-package Lumi [18]. After computing the detection rate, 3 samples were removed (detection rate < 0.1), obtaining a final dataset of 195 samples (AD = 97; ND = 98). The dataset consisting of 42,179 transcri…	GPL10558	Ignazio,Stefano,Piras	ipiras@tgen.org	Translational Genomic Research Institute	445 N. Fifth Street, Phoenix	Phoenix	Arizona	85004	USA	NONE	42179	ND	87	male	middle temporal gyrus
middle_temporal_gyrus_ND_71_07-11	GSM3896007	Public on Jun 19 2019	Jun 18 2019	Jun 19 2019	RNA	1	middle_temporal_gyrus	Homo sapiens	tissue: middle temporal gyrus	Sex: female	expired_age (years): 75	diagnosis: ND	total RNA	Total RNA extracted from frozen MTG tissue was isolated with RNEasy Mini Kit (Qiagen) starting with 30 mg of tissue. A total of 2 samples were removed due to low RNA quality (RIN < 7).	biotin	The remaining 198 samples were prepared using TargetAMp – Nano labeling Kit (Ilumina, CA, USA).	9606	Samples were hybridized to HumanHT-12 v4 BeadChip array (Illumina) according to manufacturer’s protocol. Samples were randomized across batch runs, and no batch effects for age, sex, RIN and PMI were detected	not provided	ND_71_07-11	The raw data probe file was produced and background corrected using GenomeStudio data analysis software (Illumina). Raw expression data were exported and then analyzed at the probe level using R-package Lumi [18]. After computing the detection rate, 3 samples were removed (detection rate < 0.1), obtaining a final dataset of 195 samples (AD = 97; ND = 98). The dataset consisting of 42,179 transcri…	GPL10558	Ignazio,Stefano,Piras	ipiras@tgen.org	Translational Genomic Research Institute	445 N. Fifth Street, Phoenix	Phoenix	Arizona	85004	USA	NONE	42179	ND	75	female	middle temporal gyrus
middle_temporal_gyrus_ND_72_07-30	GSM3896008	Public on Jun 19 2019	Jun 18 2019	Jun 19 2019	RNA	1	middle_temporal_gyrus	Homo sapiens	tissue: middle temporal gyrus	Sex: male	expired_age (years): 74	diagnosis: ND	total RNA	Total RNA extracted from frozen MTG tissue was isolated with RNEasy Mini Kit (Qiagen) starting with 30 mg of tissue. A total of 2 samples were removed due to low RNA quality (RIN < 7).	biotin	The remaining 198 samples were prepared using TargetAMp – Nano labeling Kit (Ilumina, CA, USA).	9606	Samples were hybridized to HumanHT-12 v4 BeadChip array (Illumina) according to manufacturer’s protocol. Samples were randomized across batch runs, and no batch effects for age, sex, RIN and PMI were detected	not provided	ND_72_07-30	The raw data probe file was produced and background corrected using GenomeStudio data analysis software (Illumina). Raw expression data were exported and then analyzed at the probe level using R-package Lumi [18]. After computing the detection rate, 3 samples were removed (detection rate < 0.1), obtaining a final dataset of 195 samples (AD = 97; ND = 98). The dataset consisting of 42,179 transcri…	GPL10558	Ignazio,Stefano,Piras	ipiras@tgen.org	Translational Genomic Research Institute	445 N. Fifth Street, Phoenix	Phoenix	Arizona	85004	USA	NONE	42179	ND	74	male	middle temporal gyrus
middle_temporal_gyrus_ND_73_08-40	GSM3896009	Public on Jun 19 2019	Jun 18 2019	Jun 19 2019	RNA	1	middle_temporal_gyrus	Homo sapiens	tissue: middle temporal gyrus	Sex: male	expired_age (years): 76	diagnosis: ND	total RNA	Total RNA extracted from frozen MTG tissue was isolated with RNEasy Mini Kit (Qiagen) starting with 30 mg of tissue. A total of 2 samples were removed due to low RNA quality (RIN < 7).	biotin	The remaining 198 samples were prepared using TargetAMp – Nano labeling Kit (Ilumina, CA, USA).	9606	Samples were hybridized to HumanHT-12 v4 BeadChip array (Illumina) according to manufacturer’s protocol. Samples were randomized across batch runs, and no batch effects for age, sex, RIN and PMI were detected	not provided	ND_73_08-40	The raw data probe file was produced and background corrected using GenomeStudio data analysis software (Illumina). Raw expression data were exported and then analyzed at the probe level using R-package Lumi [18]. After computing the detection rate, 3 samples were removed (detection rate < 0.1), obtaining a final dataset of 195 samples (AD = 97; ND = 98). The dataset consisting of 42,179 transcri…	GPL10558	Ignazio,Stefano,Piras	ipiras@tgen.org	Translational Genomic Research Institute	445 N. Fifth Street, Phoenix	Phoenix	Arizona	85004	USA	NONE	42179	ND	76	male	middle temporal gyrus
middle_temporal_gyrus_ND_74_08-55	GSM3896010	Public on Jun 19 2019	Jun 18 2019	Jun 19 2019	RNA	1	middle_temporal_gyrus	Homo sapiens	tissue: middle temporal gyrus	Sex: male	expired_age (years): 71	diagnosis: ND	total RNA	Total RNA extracted from frozen MTG tissue was isolated with RNEasy Mini Kit (Qiagen) starting with 30 mg of tissue. A total of 2 samples were removed due to low RNA quality (RIN < 7).	biotin	The remaining 198 samples were prepared using TargetAMp – Nano labeling Kit (Ilumina, CA, USA).	9606	Samples were hybridized to HumanHT-12 v4 BeadChip array (Illumina) according to manufacturer’s protocol. Samples were randomized across batch runs, and no batch effects for age, sex, RIN and PMI were detected	not provided	ND_74_08-55	The raw data probe file was produced and background corrected using GenomeStudio data analysis software (Illumina). Raw expression data were exported and then analyzed at the probe level using R-package Lumi [18]. After computing the detection rate, 3 samples were removed (detection rate < 0.1), obtaining a final dataset of 195 samples (AD = 97; ND = 98). The dataset consisting of 42,179 transcri…	GPL10558	Ignazio,Stefano,Piras	ipiras@tgen.org	Translational Genomic Research Institute	445 N. Fifth Street, Phoenix	Phoenix	Arizona	85004	USA	NONE	42179	ND	71	male	middle temporal gyrus
middle_temporal_gyrus_ND_75_02-24	GSM3896011	Public on Jun 19 2019	Jun 18 2019	Jun 19 2019	RNA	1	middle_temporal_gyrus	Homo sapiens	tissue: middle temporal gyrus	Sex: male	expired_age (years): 87	diagnosis: ND	total RNA	Total RNA extracted from frozen MTG tissue was isolated with RNEasy Mini Kit (Qiagen) starting with 30 mg of tissue. A total of 2 samples were removed due to low RNA quality (RIN < 7).	biotin	The remaining 198 samples were prepared using TargetAMp – Nano labeling Kit (Ilumina, CA, USA).	9606	Samples were hybridized to HumanHT-12 v4 BeadChip array (Illumina) according to manufacturer’s protocol. Samples were randomized across batch runs, and no batch effects for age, sex, RIN and PMI were detected	not provided	ND_75_02-24	The raw data probe file was produced and background corrected using GenomeStudio data analysis software (Illumina). Raw expression data were exported and then analyzed at the probe level using R-package Lumi [18]. After computing the detection rate, 3 samples were removed (detection rate < 0.1), obtaining a final dataset of 195 samples (AD = 97; ND = 98). The dataset consisting of 42,179 transcri…	GPL10558	Ignazio,Stefano,Piras	ipiras@tgen.org	Translational Genomic Research Institute	445 N. Fifth Street, Phoenix	Phoenix	Arizona	85004	USA	NONE	42179	ND	87	male	middle temporal gyrus
middle_temporal_gyrus_ND_76_03-17	GSM3896012	Public on Jun 19 2019	Jun 18 2019	Jun 19 2019	RNA	1	middle_temporal_gyrus	Homo sapiens	tissue: middle temporal gyrus	Sex: male	expired_age (years): 90	diagnosis: ND	total RNA	Total RNA extracted from frozen MTG tissue was isolated with RNEasy Mini Kit (Qiagen) starting with 30 mg of tissue. A total of 2 samples were removed due to low RNA quality (RIN < 7).	biotin	The remaining 198 samples were prepared using TargetAMp – Nano labeling Kit (Ilumina, CA, USA).	9606	Samples were hybridized to HumanHT-12 v4 BeadChip array (Illumina) according to manufacturer’s protocol. Samples were randomized across batch runs, and no batch effects for age, sex, RIN and PMI were detected	not provided	ND_76_03-17	The raw data probe file was produced and background corrected using GenomeStudio data analysis software (Illumina). Raw expression data were exported and then analyzed at the probe level using R-package Lumi [18]. After computing the detection rate, 3 samples were removed (detection rate < 0.1), obtaining a final dataset of 195 samples (AD = 97; ND = 98). The dataset consisting of 42,179 transcri…	GPL10558	Ignazio,Stefano,Piras	ipiras@tgen.org	Translational Genomic Research Institute	445 N. Fifth Street, Phoenix	Phoenix	Arizona	85004	USA	NONE	42179	ND	90	male	middle temporal gyrus
middle_temporal_gyrus_ND_77_03-28	GSM3896013	Public on Jun 19 2019	Jun 18 2019	Jun 19 2019	RNA	1	middle_temporal_gyrus	Homo sapiens	tissue: middle temporal gyrus	Sex: male	expired_age (years): 80	diagnosis: ND	total RNA	Total RNA extracted from frozen MTG tissue was isolated with RNEasy Mini Kit (Qiagen) starting with 30 mg of tissue. A total of 2 samples were removed due to low RNA quality (RIN < 7).	biotin	The remaining 198 samples were prepared using TargetAMp – Nano labeling Kit (Ilumina, CA, USA).	9606	Samples were hybridized to HumanHT-12 v4 BeadChip array (Illumina) according to manufacturer’s protocol. Samples were randomized across batch runs, and no batch effects for age, sex, RIN and PMI were detected	not provided	ND_77_03-28	The raw data probe file was produced and background corrected using GenomeStudio data analysis software (Illumina). Raw expression data were exported and then analyzed at the probe level using R-package Lumi [18]. After computing the detection rate, 3 samples were removed (detection rate < 0.1), obtaining a final dataset of 195 samples (AD = 97; ND = 98). The dataset consisting of 42,179 transcri…	GPL10558	Ignazio,Stefano,Piras	ipiras@tgen.org	Translational Genomic Research Institute	445 N. Fifth Street, Phoenix	Phoenix	Arizona	85004	USA	NONE	42179	ND	80	male	middle temporal gyrus
middle_temporal_gyrus_ND_78_04-19	GSM3896014	Public on Jun 19 2019	Jun 18 2019	Jun 19 2019	RNA	1	middle_temporal_gyrus	Homo sapiens	tissue: middle temporal gyrus	Sex: male	expired_age (years): 84	diagnosis: ND	total RNA	Total RNA extracted from frozen MTG tissue was isolated with RNEasy Mini Kit (Qiagen) starting with 30 mg of tissue. A total of 2 samples were removed due to low RNA quality (RIN < 7).	biotin	The remaining 198 samples were prepared using TargetAMp – Nano labeling Kit (Ilumina, CA, USA).	9606	Samples were hybridized to HumanHT-12 v4 BeadChip array (Illumina) according to manufacturer’s protocol. Samples were randomized across batch runs, and no batch effects for age, sex, RIN and PMI were detected	not provided	ND_78_04-19	The raw data probe file was produced and background corrected using GenomeStudio data analysis software (Illumina). Raw expression data were exported and then analyzed at the probe level using R-package Lumi [18]. After computing the detection rate, 3 samples were removed (detection rate < 0.1), obtaining a final dataset of 195 samples (AD = 97; ND = 98). The dataset consisting of 42,179 transcri…	GPL10558	Ignazio,Stefano,Piras	ipiras@tgen.org	Translational Genomic Research Institute	445 N. Fifth Street, Phoenix	Phoenix	Arizona	85004	USA	NONE	42179	ND	84	male	middle temporal gyrus
middle_temporal_gyrus_ND_79_03-15	GSM3896015	Public on Jun 19 2019	Jun 18 2019	Jun 19 2019	RNA	1	middle_temporal_gyrus	Homo sapiens	tissue: middle temporal gyrus	Sex: male	expired_age (years): 80	diagnosis: ND	total RNA	Total RNA extracted from frozen MTG tissue was isolated with RNEasy Mini Kit (Qiagen) starting with 30 mg of tissue. A total of 2 samples were removed due to low RNA quality (RIN < 7).	biotin	The remaining 198 samples were prepared using TargetAMp – Nano labeling Kit (Ilumina, CA, USA).	9606	Samples were hybridized to HumanHT-12 v4 BeadChip array (Illumina) according to manufacturer’s protocol. Samples were randomized across batch runs, and no batch effects for age, sex, RIN and PMI were detected	not provided	ND_79_03-15	The raw data probe file was produced and background corrected using GenomeStudio data analysis software (Illumina). Raw expression data were exported and then analyzed at the probe level using R-package Lumi [18]. After computing the detection rate, 3 samples were removed (detection rate < 0.1), obtaining a final dataset of 195 samples (AD = 97; ND = 98). The dataset consisting of 42,179 transcri…	GPL10558	Ignazio,Stefano,Piras	ipiras@tgen.org	Translational Genomic Research Institute	445 N. Fifth Street, Phoenix	Phoenix	Arizona	85004	USA	NONE	42179	ND	80	male	middle temporal gyrus
middle_temporal_gyrus_ND_80_03-41	GSM3896016	Public on Jun 19 2019	Jun 18 2019	Jun 19 2019	RNA	1	middle_temporal_gyrus	Homo sapiens	tissue: middle temporal gyrus	Sex: male	expired_age (years): 89	diagnosis: ND	total RNA	Total RNA extracted from frozen MTG tissue was isolated with RNEasy Mini Kit (Qiagen) starting with 30 mg of tissue. A total of 2 samples were removed due to low RNA quality (RIN < 7).	biotin	The remaining 198 samples were prepared using TargetAMp – Nano labeling Kit (Ilumina, CA, USA).	9606	Samples were hybridized to HumanHT-12 v4 BeadChip array (Illumina) according to manufacturer’s protocol. Samples were randomized across batch runs, and no batch effects for age, sex, RIN and PMI were detected	not provided	ND_80_03-41	The raw data probe file was produced and background corrected using GenomeStudio data analysis software (Illumina). Raw expression data were exported and then analyzed at the probe level using R-package Lumi [18]. After computing the detection rate, 3 samples were removed (detection rate < 0.1), obtaining a final dataset of 195 samples (AD = 97; ND = 98). The dataset consisting of 42,179 transcri…	GPL10558	Ignazio,Stefano,Piras	ipiras@tgen.org	Translational Genomic Research Institute	445 N. Fifth Street, Phoenix	Phoenix	Arizona	85004	USA	NONE	42179	ND	89	male	middle temporal gyrus
middle_temporal_gyrus_ND_81_00-49	GSM3896017	Public on Jun 19 2019	Jun 18 2019	Jun 19 2019	RNA	1	middle_temporal_gyrus	Homo sapiens	tissue: middle temporal gyrus	Sex: female	expired_age (years): 86	diagnosis: ND	total RNA	Total RNA extracted from frozen MTG tissue was isolated with RNEasy Mini Kit (Qiagen) starting with 30 mg of tissue. A total of 2 samples were removed due to low RNA quality (RIN < 7).	biotin	The remaining 198 samples were prepared using TargetAMp – Nano labeling Kit (Ilumina, CA, USA).	9606	Samples were hybridized to HumanHT-12 v4 BeadChip array (Illumina) according to manufacturer’s protocol. Samples were randomized across batch runs, and no batch effects for age, sex, RIN and PMI were detected	not provided	ND_81_00-49	The raw data probe file was produced and background corrected using GenomeStudio data analysis software (Illumina). Raw expression data were exported and then analyzed at the probe level using R-package Lumi [18]. After computing the detection rate, 3 samples were removed (detection rate < 0.1), obtaining a final dataset of 195 samples (AD = 97; ND = 98). The dataset consisting of 42,179 transcri…	GPL10558	Ignazio,Stefano,Piras	ipiras@tgen.org	Translational Genomic Research Institute	445 N. Fifth Street, Phoenix	Phoenix	Arizona	85004	USA	NONE	42179	ND	86	female	middle temporal gyrus
middle_temporal_gyrus_ND_82_02-04	GSM3896018	Public on Jun 19 2019	Jun 18 2019	Jun 19 2019	RNA	1	middle_temporal_gyrus	Homo sapiens	tissue: middle temporal gyrus	Sex: female	expired_age (years): 80	diagnosis: ND	total RNA	Total RNA extracted from frozen MTG tissue was isolated with RNEasy Mini Kit (Qiagen) starting with 30 mg of tissue. A total of 2 samples were removed due to low RNA quality (RIN < 7).	biotin	The remaining 198 samples were prepared using TargetAMp – Nano labeling Kit (Ilumina, CA, USA).	9606	Samples were hybridized to HumanHT-12 v4 BeadChip array (Illumina) according to manufacturer’s protocol. Samples were randomized across batch runs, and no batch effects for age, sex, RIN and PMI were detected	not provided	ND_82_02-04	The raw data probe file was produced and background corrected using GenomeStudio data analysis software (Illumina). Raw expression data were exported and then analyzed at the probe level using R-package Lumi [18]. After computing the detection rate, 3 samples were removed (detection rate < 0.1), obtaining a final dataset of 195 samples (AD = 97; ND = 98). The dataset consisting of 42,179 transcri…	GPL10558	Ignazio,Stefano,Piras	ipiras@tgen.org	Translational Genomic Research Institute	445 N. Fifth Street, Phoenix	Phoenix	Arizona	85004	USA	NONE	42179	ND	80	female	middle temporal gyrus
middle_temporal_gyrus_ND_83_02-12	GSM3896019	Public on Jun 19 2019	Jun 18 2019	Jun 19 2019	RNA	1	middle_temporal_gyrus	Homo sapiens	tissue: middle temporal gyrus	Sex: male	expired_age (years): 92	diagnosis: ND	total RNA	Total RNA extracted from frozen MTG tissue was isolated with RNEasy Mini Kit (Qiagen) starting with 30 mg of tissue. A total of 2 samples were removed due to low RNA quality (RIN < 7).	biotin	The remaining 198 samples were prepared using TargetAMp – Nano labeling Kit (Ilumina, CA, USA).	9606	Samples were hybridized to HumanHT-12 v4 BeadChip array (Illumina) according to manufacturer’s protocol. Samples were randomized across batch runs, and no batch effects for age, sex, RIN and PMI were detected	not provided	ND_83_02-12	The raw data probe file was produced and background corrected using GenomeStudio data analysis software (Illumina). Raw expression data were exported and then analyzed at the probe level using R-package Lumi [18]. After computing the detection rate, 3 samples were removed (detection rate < 0.1), obtaining a final dataset of 195 samples (AD = 97; ND = 98). The dataset consisting of 42,179 transcri…	GPL10558	Ignazio,Stefano,Piras	ipiras@tgen.org	Translational Genomic Research Institute	445 N. Fifth Street, Phoenix	Phoenix	Arizona	85004	USA	NONE	42179	ND	92	male	middle temporal gyrus
middle_temporal_gyrus_ND_84_00-53	GSM3896020	Public on Jun 19 2019	Jun 18 2019	Jun 19 2019	RNA	1	middle_temporal_gyrus	Homo sapiens	tissue: middle temporal gyrus	Sex: female	expired_age (years): 83	diagnosis: ND	total RNA	Total RNA extracted from frozen MTG tissue was isolated with RNEasy Mini Kit (Qiagen) starting with 30 mg of tissue. A total of 2 samples were removed due to low RNA quality (RIN < 7).	biotin	The remaining 198 samples were prepared using TargetAMp – Nano labeling Kit (Ilumina, CA, USA).	9606	Samples were hybridized to HumanHT-12 v4 BeadChip array (Illumina) according to manufacturer’s protocol. Samples were randomized across batch runs, and no batch effects for age, sex, RIN and PMI were detected	not provided	ND_84_00-53	The raw data probe file was produced and background corrected using GenomeStudio data analysis software (Illumina). Raw expression data were exported and then analyzed at the probe level using R-package Lumi [18]. After computing the detection rate, 3 samples were removed (detection rate < 0.1), obtaining a final dataset of 195 samples (AD = 97; ND = 98). The dataset consisting of 42,179 transcri…	GPL10558	Ignazio,Stefano,Piras	ipiras@tgen.org	Translational Genomic Research Institute	445 N. Fifth Street, Phoenix	Phoenix	Arizona	85004	USA	NONE	42179	ND	83	female	middle temporal gyrus
middle_temporal_gyrus_ND_85_01-36	GSM3896021	Public on Jun 19 2019	Jun 18 2019	Jun 19 2019	RNA	1	middle_temporal_gyrus	Homo sapiens	tissue: middle temporal gyrus	Sex: female	expired_age (years): 86	diagnosis: ND	total RNA	Total RNA extracted from frozen MTG tissue was isolated with RNEasy Mini Kit (Qiagen) starting with 30 mg of tissue. A total of 2 samples were removed due to low RNA quality (RIN < 7).	biotin	The remaining 198 samples were prepared using TargetAMp – Nano labeling Kit (Ilumina, CA, USA).	9606	Samples were hybridized to HumanHT-12 v4 BeadChip array (Illumina) according to manufacturer’s protocol. Samples were randomized across batch runs, and no batch effects for age, sex, RIN and PMI were detected	not provided	ND_85_01-36	The raw data probe file was produced and background corrected using GenomeStudio data analysis software (Illumina). Raw expression data were exported and then analyzed at the probe level using R-package Lumi [18]. After computing the detection rate, 3 samples were removed (detection rate < 0.1), obtaining a final dataset of 195 samples (AD = 97; ND = 98). The dataset consisting of 42,179 transcri…	GPL10558	Ignazio,Stefano,Piras	ipiras@tgen.org	Translational Genomic Research Institute	445 N. Fifth Street, Phoenix	Phoenix	Arizona	85004	USA	NONE	42179	ND	86	female	middle temporal gyrus
middle_temporal_gyrus_ND_86_00-38	GSM3896022	Public on Jun 19 2019	Jun 18 2019	Jun 19 2019	RNA	1	middle_temporal_gyrus	Homo sapiens	tissue: middle temporal gyrus	Sex: female	expired_age (years): 91	diagnosis: ND	total RNA	Total RNA extracted from frozen MTG tissue was isolated with RNEasy Mini Kit (Qiagen) starting with 30 mg of tissue. A total of 2 samples were removed due to low RNA quality (RIN < 7).	biotin	The remaining 198 samples were prepared using TargetAMp – Nano labeling Kit (Ilumina, CA, USA).	9606	Samples were hybridized to HumanHT-12 v4 BeadChip array (Illumina) according to manufacturer’s protocol. Samples were randomized across batch runs, and no batch effects for age, sex, RIN and PMI were detected	not provided	ND_86_00-38	The raw data probe file was produced and background corrected using GenomeStudio data analysis software (Illumina). Raw expression data were exported and then analyzed at the probe level using R-package Lumi [18]. After computing the detection rate, 3 samples were removed (detection rate < 0.1), obtaining a final dataset of 195 samples (AD = 97; ND = 98). The dataset consisting of 42,179 transcri…	GPL10558	Ignazio,Stefano,Piras	ipiras@tgen.org	Translational Genomic Research Institute	445 N. Fifth Street, Phoenix	Phoenix	Arizona	85004	USA	NONE	42179	ND	91	female	middle temporal gyrus
middle_temporal_gyrus_ND_87_03-11	GSM3896023	Public on Jun 19 2019	Jun 18 2019	Jun 19 2019	RNA	1	middle_temporal_gyrus	Homo sapiens	tissue: middle temporal gyrus	Sex: female	expired_age (years): 95	diagnosis: ND	total RNA	Total RNA extracted from frozen MTG tissue was isolated with RNEasy Mini Kit (Qiagen) starting with 30 mg of tissue. A total of 2 samples were removed due to low RNA quality (RIN < 7).	biotin	The remaining 198 samples were prepared using TargetAMp – Nano labeling Kit (Ilumina, CA, USA).	9606	Samples were hybridized to HumanHT-12 v4 BeadChip array (Illumina) according to manufacturer’s protocol. Samples were randomized across batch runs, and no batch effects for age, sex, RIN and PMI were detected	not provided	ND_87_03-11	The raw data probe file was produced and background corrected using GenomeStudio data analysis software (Illumina). Raw expression data were exported and then analyzed at the probe level using R-package Lumi [18]. After computing the detection rate, 3 samples were removed (detection rate < 0.1), obtaining a final dataset of 195 samples (AD = 97; ND = 98). The dataset consisting of 42,179 transcri…	GPL10558	Ignazio,Stefano,Piras	ipiras@tgen.org	Translational Genomic Research Institute	445 N. Fifth Street, Phoenix	Phoenix	Arizona	85004	USA	NONE	42179	ND	95	female	middle temporal gyrus
middle_temporal_gyrus_ND_88_03-47	GSM3896024	Public on Jun 19 2019	Jun 18 2019	Jun 19 2019	RNA	1	middle_temporal_gyrus	Homo sapiens	tissue: middle temporal gyrus	Sex: female	expired_age (years): 95	diagnosis: ND	total RNA	Total RNA extracted from frozen MTG tissue was isolated with RNEasy Mini Kit (Qiagen) starting with 30 mg of tissue. A total of 2 samples were removed due to low RNA quality (RIN < 7).	biotin	The remaining 198 samples were prepared using TargetAMp – Nano labeling Kit (Ilumina, CA, USA).	9606	Samples were hybridized to HumanHT-12 v4 BeadChip array (Illumina) according to manufacturer’s protocol. Samples were randomized across batch runs, and no batch effects for age, sex, RIN and PMI were detected	not provided	ND_88_03-47	The raw data probe file was produced and background corrected using GenomeStudio data analysis software (Illumina). Raw expression data were exported and then analyzed at the probe level using R-package Lumi [18]. After computing the detection rate, 3 samples were removed (detection rate < 0.1), obtaining a final dataset of 195 samples (AD = 97; ND = 98). The dataset consisting of 42,179 transcri…	GPL10558	Ignazio,Stefano,Piras	ipiras@tgen.org	Translational Genomic Research Institute	445 N. Fifth Street, Phoenix	Phoenix	Arizona	85004	USA	NONE	42179	ND	95	female	middle temporal gyrus
middle_temporal_gyrus_ND_89_04-05	GSM3896025	Public on Jun 19 2019	Jun 18 2019	Jun 19 2019	RNA	1	middle_temporal_gyrus	Homo sapiens	tissue: middle temporal gyrus	Sex: female	expired_age (years): 82	diagnosis: ND	total RNA	Total RNA extracted from frozen MTG tissue was isolated with RNEasy Mini Kit (Qiagen) starting with 30 mg of tissue. A total of 2 samples were removed due to low RNA quality (RIN < 7).	biotin	The remaining 198 samples were prepared using TargetAMp – Nano labeling Kit (Ilumina, CA, USA).	9606	Samples were hybridized to HumanHT-12 v4 BeadChip array (Illumina) according to manufacturer’s protocol. Samples were randomized across batch runs, and no batch effects for age, sex, RIN and PMI were detected	not provided	ND_89_04-05	The raw data probe file was produced and background corrected using GenomeStudio data analysis software (Illumina). Raw expression data were exported and then analyzed at the probe level using R-package Lumi [18]. After computing the detection rate, 3 samples were removed (detection rate < 0.1), obtaining a final dataset of 195 samples (AD = 97; ND = 98). The dataset consisting of 42,179 transcri…	GPL10558	Ignazio,Stefano,Piras	ipiras@tgen.org	Translational Genomic Research Institute	445 N. Fifth Street, Phoenix	Phoenix	Arizona	85004	USA	NONE	42179	ND	82	female	middle temporal gyrus
middle_temporal_gyrus_ND_90_99-31	GSM3896026	Public on Jun 19 2019	Jun 18 2019	Jun 19 2019	RNA	1	middle_temporal_gyrus	Homo sapiens	tissue: middle temporal gyrus	Sex: female	expired_age (years): 85	diagnosis: ND	total RNA	Total RNA extracted from frozen MTG tissue was isolated with RNEasy Mini Kit (Qiagen) starting with 30 mg of tissue. A total of 2 samples were removed due to low RNA quality (RIN < 7).	biotin	The remaining 198 samples were prepared using TargetAMp – Nano labeling Kit (Ilumina, CA, USA).	9606	Samples were hybridized to HumanHT-12 v4 BeadChip array (Illumina) according to manufacturer’s protocol. Samples were randomized across batch runs, and no batch effects for age, sex, RIN and PMI were detected	not provided	ND_90_99-31	The raw data probe file was produced and background corrected using GenomeStudio data analysis software (Illumina). Raw expression data were exported and then analyzed at the probe level using R-package Lumi [18]. After computing the detection rate, 3 samples were removed (detection rate < 0.1), obtaining a final dataset of 195 samples (AD = 97; ND = 98). The dataset consisting of 42,179 transcri…	GPL10558	Ignazio,Stefano,Piras	ipiras@tgen.org	Translational Genomic Research Institute	445 N. Fifth Street, Phoenix	Phoenix	Arizona	85004	USA	NONE	42179	ND	85	female	middle temporal gyrus
middle_temporal_gyrus_ND_91_02-06	GSM3896027	Public on Jun 19 2019	Jun 18 2019	Jun 19 2019	RNA	1	middle_temporal_gyrus	Homo sapiens	tissue: middle temporal gyrus	Sex: female	expired_age (years): 87	diagnosis: ND	total RNA	Total RNA extracted from frozen MTG tissue was isolated with RNEasy Mini Kit (Qiagen) starting with 30 mg of tissue. A total of 2 samples were removed due to low RNA quality (RIN < 7).	biotin	The remaining 198 samples were prepared using TargetAMp – Nano labeling Kit (Ilumina, CA, USA).	9606	Samples were hybridized to HumanHT-12 v4 BeadChip array (Illumina) according to manufacturer’s protocol. Samples were randomized across batch runs, and no batch effects for age, sex, RIN and PMI were detected	not provided	ND_91_02-06	The raw data probe file was produced and background corrected using GenomeStudio data analysis software (Illumina). Raw expression data were exported and then analyzed at the probe level using R-package Lumi [18]. After computing the detection rate, 3 samples were removed (detection rate < 0.1), obtaining a final dataset of 195 samples (AD = 97; ND = 98). The dataset consisting of 42,179 transcri…	GPL10558	Ignazio,Stefano,Piras	ipiras@tgen.org	Translational Genomic Research Institute	445 N. Fifth Street, Phoenix	Phoenix	Arizona	85004	USA	NONE	42179	ND	87	female	middle temporal gyrus
middle_temporal_gyrus_ND_92_02-08	GSM3896028	Public on Jun 19 2019	Jun 18 2019	Jun 19 2019	RNA	1	middle_temporal_gyrus	Homo sapiens	tissue: middle temporal gyrus	Sex: male	expired_age (years): 95	diagnosis: ND	total RNA	Total RNA extracted from frozen MTG tissue was isolated with RNEasy Mini Kit (Qiagen) starting with 30 mg of tissue. A total of 2 samples were removed due to low RNA quality (RIN < 7).	biotin	The remaining 198 samples were prepared using TargetAMp – Nano labeling Kit (Ilumina, CA, USA).	9606	Samples were hybridized to HumanHT-12 v4 BeadChip array (Illumina) according to manufacturer’s protocol. Samples were randomized across batch runs, and no batch effects for age, sex, RIN and PMI were detected	not provided	ND_92_02-08	The raw data probe file was produced and background corrected using GenomeStudio data analysis software (Illumina). Raw expression data were exported and then analyzed at the probe level using R-package Lumi [18]. After computing the detection rate, 3 samples were removed (detection rate < 0.1), obtaining a final dataset of 195 samples (AD = 97; ND = 98). The dataset consisting of 42,179 transcri…	GPL10558	Ignazio,Stefano,Piras	ipiras@tgen.org	Translational Genomic Research Institute	445 N. Fifth Street, Phoenix	Phoenix	Arizona	85004	USA	NONE	42179	ND	95	male	middle temporal gyrus
middle_temporal_gyrus_ND_93_03-58	GSM3896029	Public on Jun 19 2019	Jun 18 2019	Jun 19 2019	RNA	1	middle_temporal_gyrus	Homo sapiens	tissue: middle temporal gyrus	Sex: female	expired_age (years): 85	diagnosis: ND	total RNA	Total RNA extracted from frozen MTG tissue was isolated with RNEasy Mini Kit (Qiagen) starting with 30 mg of tissue. A total of 2 samples were removed due to low RNA quality (RIN < 7).	biotin	The remaining 198 samples were prepared using TargetAMp – Nano labeling Kit (Ilumina, CA, USA).	9606	Samples were hybridized to HumanHT-12 v4 BeadChip array (Illumina) according to manufacturer’s protocol. Samples were randomized across batch runs, and no batch effects for age, sex, RIN and PMI were detected	not provided	ND_93_03-58	The raw data probe file was produced and background corrected using GenomeStudio data analysis software (Illumina). Raw expression data were exported and then analyzed at the probe level using R-package Lumi [18]. After computing the detection rate, 3 samples were removed (detection rate < 0.1), obtaining a final dataset of 195 samples (AD = 97; ND = 98). The dataset consisting of 42,179 transcri…	GPL10558	Ignazio,Stefano,Piras	ipiras@tgen.org	Translational Genomic Research Institute	445 N. Fifth Street, Phoenix	Phoenix	Arizona	85004	USA	NONE	42179	ND	85	female	middle temporal gyrus
middle_temporal_gyrus_ND_94_99-58	GSM3896030	Public on Jun 19 2019	Jun 18 2019	Jun 19 2019	RNA	1	middle_temporal_gyrus	Homo sapiens	tissue: middle temporal gyrus	Sex: female	expired_age (years): 91	diagnosis: ND	total RNA	Total RNA extracted from frozen MTG tissue was isolated with RNEasy Mini Kit (Qiagen) starting with 30 mg of tissue. A total of 2 samples were removed due to low RNA quality (RIN < 7).	biotin	The remaining 198 samples were prepared using TargetAMp – Nano labeling Kit (Ilumina, CA, USA).	9606	Samples were hybridized to HumanHT-12 v4 BeadChip array (Illumina) according to manufacturer’s protocol. Samples were randomized across batch runs, and no batch effects for age, sex, RIN and PMI were detected	not provided	ND_94_99-58	The raw data probe file was produced and background corrected using GenomeStudio data analysis software (Illumina). Raw expression data were exported and then analyzed at the probe level using R-package Lumi [18]. After computing the detection rate, 3 samples were removed (detection rate < 0.1), obtaining a final dataset of 195 samples (AD = 97; ND = 98). The dataset consisting of 42,179 transcri…	GPL10558	Ignazio,Stefano,Piras	ipiras@tgen.org	Translational Genomic Research Institute	445 N. Fifth Street, Phoenix	Phoenix	Arizona	85004	USA	NONE	42179	ND	91	female	middle temporal gyrus
middle_temporal_gyrus_ND_95_03-66	GSM3896031	Public on Jun 19 2019	Jun 18 2019	Jun 19 2019	RNA	1	middle_temporal_gyrus	Homo sapiens	tissue: middle temporal gyrus	Sex: female	expired_age (years): 89	diagnosis: ND	total RNA	Total RNA extracted from frozen MTG tissue was isolated with RNEasy Mini Kit (Qiagen) starting with 30 mg of tissue. A total of 2 samples were removed due to low RNA quality (RIN < 7).	biotin	The remaining 198 samples were prepared using TargetAMp – Nano labeling Kit (Ilumina, CA, USA).	9606	Samples were hybridized to HumanHT-12 v4 BeadChip array (Illumina) according to manufacturer’s protocol. Samples were randomized across batch runs, and no batch effects for age, sex, RIN and PMI were detected	not provided	ND_95_03-66	The raw data probe file was produced and background corrected using GenomeStudio data analysis software (Illumina). Raw expression data were exported and then analyzed at the probe level using R-package Lumi [18]. After computing the detection rate, 3 samples were removed (detection rate < 0.1), obtaining a final dataset of 195 samples (AD = 97; ND = 98). The dataset consisting of 42,179 transcri…	GPL10558	Ignazio,Stefano,Piras	ipiras@tgen.org	Translational Genomic Research Institute	445 N. Fifth Street, Phoenix	Phoenix	Arizona	85004	USA	NONE	42179	ND	89	female	middle temporal gyrus
middle_temporal_gyrus_AD_96_02-41	GSM3896032	Public on Jun 19 2019	Jun 18 2019	Jun 19 2019	RNA	1	middle_temporal_gyrus	Homo sapiens	tissue: middle temporal gyrus	Sex: male	expired_age (years): 80	diagnosis: AD	total RNA	Total RNA extracted from frozen MTG tissue was isolated with RNEasy Mini Kit (Qiagen) starting with 30 mg of tissue. A total of 2 samples were removed due to low RNA quality (RIN < 7).	biotin	The remaining 198 samples were prepared using TargetAMp – Nano labeling Kit (Ilumina, CA, USA).	9606	Samples were hybridized to HumanHT-12 v4 BeadChip array (Illumina) according to manufacturer’s protocol. Samples were randomized across batch runs, and no batch effects for age, sex, RIN and PMI were detected	not provided	AD_96_02-41	The raw data probe file was produced and background corrected using GenomeStudio data analysis software (Illumina). Raw expression data were exported and then analyzed at the probe level using R-package Lumi [18]. After computing the detection rate, 3 samples were removed (detection rate < 0.1), obtaining a final dataset of 195 samples (AD = 97; ND = 98). The dataset consisting of 42,179 transcri…	GPL10558	Ignazio,Stefano,Piras	ipiras@tgen.org	Translational Genomic Research Institute	445 N. Fifth Street, Phoenix	Phoenix	Arizona	85004	USA	NONE	42179	AD	80	male	middle temporal gyrus
middle_temporal_gyrus_AD_97_03-04	GSM3896033	Public on Jun 19 2019	Jun 18 2019	Jun 19 2019	RNA	1	middle_temporal_gyrus	Homo sapiens	tissue: middle temporal gyrus	Sex: female	expired_age (years): 87	diagnosis: AD	total RNA	Total RNA extracted from frozen MTG tissue was isolated with RNEasy Mini Kit (Qiagen) starting with 30 mg of tissue. A total of 2 samples were removed due to low RNA quality (RIN < 7).	biotin	The remaining 198 samples were prepared using TargetAMp – Nano labeling Kit (Ilumina, CA, USA).	9606	Samples were hybridized to HumanHT-12 v4 BeadChip array (Illumina) according to manufacturer’s protocol. Samples were randomized across batch runs, and no batch effects for age, sex, RIN and PMI were detected	not provided	AD_97_03-04	The raw data probe file was produced and background corrected using GenomeStudio data analysis software (Illumina). Raw expression data were exported and then analyzed at the probe level using R-package Lumi [18]. After computing the detection rate, 3 samples were removed (detection rate < 0.1), obtaining a final dataset of 195 samples (AD = 97; ND = 98). The dataset consisting of 42,179 transcri…	GPL10558	Ignazio,Stefano,Piras	ipiras@tgen.org	Translational Genomic Research Institute	445 N. Fifth Street, Phoenix	Phoenix	Arizona	85004	USA	NONE	42179	AD	87	female	middle temporal gyrus
middle_temporal_gyrus_AD_98_02-28	GSM3896034	Public on Jun 19 2019	Jun 18 2019	Jun 19 2019	RNA	1	middle_temporal_gyrus	Homo sapiens	tissue: middle temporal gyrus	Sex: female	expired_age (years): 92	diagnosis: AD	total RNA	Total RNA extracted from frozen MTG tissue was isolated with RNEasy Mini Kit (Qiagen) starting with 30 mg of tissue. A total of 2 samples were removed due to low RNA quality (RIN < 7).	biotin	The remaining 198 samples were prepared using TargetAMp – Nano labeling Kit (Ilumina, CA, USA).	9606	Samples were hybridized to HumanHT-12 v4 BeadChip array (Illumina) according to manufacturer’s protocol. Samples were randomized across batch runs, and no batch effects for age, sex, RIN and PMI were detected	not provided	AD_98_02-28	The raw data probe file was produced and background corrected using GenomeStudio data analysis software (Illumina). Raw expression data were exported and then analyzed at the probe level using R-package Lumi [18]. After computing the detection rate, 3 samples were removed (detection rate < 0.1), obtaining a final dataset of 195 samples (AD = 97; ND = 98). The dataset consisting of 42,179 transcri…	GPL10558	Ignazio,Stefano,Piras	ipiras@tgen.org	Translational Genomic Research Institute	445 N. Fifth Street, Phoenix	Phoenix	Arizona	85004	USA	NONE	42179	AD	92	female	middle temporal gyrus
middle_temporal_gyrus_AD_99_03-18	GSM3896035	Public on Jun 19 2019	Jun 18 2019	Jun 19 2019	RNA	1	middle_temporal_gyrus	Homo sapiens	tissue: middle temporal gyrus	Sex: female	expired_age (years): 77	diagnosis: AD	total RNA	Total RNA extracted from frozen MTG tissue was isolated with RNEasy Mini Kit (Qiagen) starting with 30 mg of tissue. A total of 2 samples were removed due to low RNA quality (RIN < 7).	biotin	The remaining 198 samples were prepared using TargetAMp – Nano labeling Kit (Ilumina, CA, USA).	9606	Samples were hybridized to HumanHT-12 v4 BeadChip array (Illumina) according to manufacturer’s protocol. Samples were randomized across batch runs, and no batch effects for age, sex, RIN and PMI were detected	not provided	AD_99_03-18	The raw data probe file was produced and background corrected using GenomeStudio data analysis software (Illumina). Raw expression data were exported and then analyzed at the probe level using R-package Lumi [18]. After computing the detection rate, 3 samples were removed (detection rate < 0.1), obtaining a final dataset of 195 samples (AD = 97; ND = 98). The dataset consisting of 42,179 transcri…	GPL10558	Ignazio,Stefano,Piras	ipiras@tgen.org	Translational Genomic Research Institute	445 N. Fifth Street, Phoenix	Phoenix	Arizona	85004	USA	NONE	42179	AD	77	female	middle temporal gyrus
middle_temporal_gyrus_AD_100_03-21	GSM3896036	Public on Jun 19 2019	Jun 18 2019	Jun 19 2019	RNA	1	middle_temporal_gyrus	Homo sapiens	tissue: middle temporal gyrus	Sex: female	expired_age (years): 84	diagnosis: AD	total RNA	Total RNA extracted from frozen MTG tissue was isolated with RNEasy Mini Kit (Qiagen) starting with 30 mg of tissue. A total of 2 samples were removed due to low RNA quality (RIN < 7).	biotin	The remaining 198 samples were prepared using TargetAMp – Nano labeling Kit (Ilumina, CA, USA).	9606	Samples were hybridized to HumanHT-12 v4 BeadChip array (Illumina) according to manufacturer’s protocol. Samples were randomized across batch runs, and no batch effects for age, sex, RIN and PMI were detected	not provided	AD_100_03-21	The raw data probe file was produced and background corrected using GenomeStudio data analysis software (Illumina). Raw expression data were exported and then analyzed at the probe level using R-package Lumi [18]. After computing the detection rate, 3 samples were removed (detection rate < 0.1), obtaining a final dataset of 195 samples (AD = 97; ND = 98). The dataset consisting of 42,179 transcri…	GPL10558	Ignazio,Stefano,Piras	ipiras@tgen.org	Translational Genomic Research Institute	445 N. Fifth Street, Phoenix	Phoenix	Arizona	85004	USA	NONE	42179	AD	84	female	middle temporal gyrus
middle_temporal_gyrus_AD_101_03-27	GSM3896037	Public on Jun 19 2019	Jun 18 2019	Jun 19 2019	RNA	1	middle_temporal_gyrus	Homo sapiens	tissue: middle temporal gyrus	Sex: female	expired_age (years): 91	diagnosis: AD	total RNA	Total RNA extracted from frozen MTG tissue was isolated with RNEasy Mini Kit (Qiagen) starting with 30 mg of tissue. A total of 2 samples were removed due to low RNA quality (RIN < 7).	biotin	The remaining 198 samples were prepared using TargetAMp – Nano labeling Kit (Ilumina, CA, USA).	9606	Samples were hybridized to HumanHT-12 v4 BeadChip array (Illumina) according to manufacturer’s protocol. Samples were randomized across batch runs, and no batch effects for age, sex, RIN and PMI were detected	not provided	AD_101_03-27	The raw data probe file was produced and background corrected using GenomeStudio data analysis software (Illumina). Raw expression data were exported and then analyzed at the probe level using R-package Lumi [18]. After computing the detection rate, 3 samples were removed (detection rate < 0.1), obtaining a final dataset of 195 samples (AD = 97; ND = 98). The dataset consisting of 42,179 transcri…	GPL10558	Ignazio,Stefano,Piras	ipiras@tgen.org	Translational Genomic Research Institute	445 N. Fifth Street, Phoenix	Phoenix	Arizona	85004	USA	NONE	42179	AD	91	female	middle temporal gyrus
middle_temporal_gyrus_AD_102_01-45	GSM3896038	Public on Jun 19 2019	Jun 18 2019	Jun 19 2019	RNA	1	middle_temporal_gyrus	Homo sapiens	tissue: middle temporal gyrus	Sex: female	expired_age (years): 87	diagnosis: AD	total RNA	Total RNA extracted from frozen MTG tissue was isolated with RNEasy Mini Kit (Qiagen) starting with 30 mg of tissue. A total of 2 samples were removed due to low RNA quality (RIN < 7).	biotin	The remaining 198 samples were prepared using TargetAMp – Nano labeling Kit (Ilumina, CA, USA).	9606	Samples were hybridized to HumanHT-12 v4 BeadChip array (Illumina) according to manufacturer’s protocol. Samples were randomized across batch runs, and no batch effects for age, sex, RIN and PMI were detected	not provided	AD_102_01-45	The raw data probe file was produced and background corrected using GenomeStudio data analysis software (Illumina). Raw expression data were exported and then analyzed at the probe level using R-package Lumi [18]. After computing the detection rate, 3 samples were removed (detection rate < 0.1), obtaining a final dataset of 195 samples (AD = 97; ND = 98). The dataset consisting of 42,179 transcri…	GPL10558	Ignazio,Stefano,Piras	ipiras@tgen.org	Translational Genomic Research Institute	445 N. Fifth Street, Phoenix	Phoenix	Arizona	85004	USA	NONE	42179	AD	87	female	middle temporal gyrus
middle_temporal_gyrus_AD_103_01-48	GSM3896039	Public on Jun 19 2019	Jun 18 2019	Jun 19 2019	RNA	1	middle_temporal_gyrus	Homo sapiens	tissue: middle temporal gyrus	Sex: female	expired_age (years): 97	diagnosis: AD	total RNA	Total RNA extracted from frozen MTG tissue was isolated with RNEasy Mini Kit (Qiagen) starting with 30 mg of tissue. A total of 2 samples were removed due to low RNA quality (RIN < 7).	biotin	The remaining 198 samples were prepared using TargetAMp – Nano labeling Kit (Ilumina, CA, USA).	9606	Samples were hybridized to HumanHT-12 v4 BeadChip array (Illumina) according to manufacturer’s protocol. Samples were randomized across batch runs, and no batch effects for age, sex, RIN and PMI were detected	not provided	AD_103_01-48	The raw data probe file was produced and background corrected using GenomeStudio data analysis software (Illumina). Raw expression data were exported and then analyzed at the probe level using R-package Lumi [18]. After computing the detection rate, 3 samples were removed (detection rate < 0.1), obtaining a final dataset of 195 samples (AD = 97; ND = 98). The dataset consisting of 42,179 transcri…	GPL10558	Ignazio,Stefano,Piras	ipiras@tgen.org	Translational Genomic Research Institute	445 N. Fifth Street, Phoenix	Phoenix	Arizona	85004	USA	NONE	42179	AD	97	female	middle temporal gyrus
middle_temporal_gyrus_AD_104_01-53	GSM3896040	Public on Jun 19 2019	Jun 18 2019	Jun 19 2019	RNA	1	middle_temporal_gyrus	Homo sapiens	tissue: middle temporal gyrus	Sex: female	expired_age (years): 87	diagnosis: AD	total RNA	Total RNA extracted from frozen MTG tissue was isolated with RNEasy Mini Kit (Qiagen) starting with 30 mg of tissue. A total of 2 samples were removed due to low RNA quality (RIN < 7).	biotin	The remaining 198 samples were prepared using TargetAMp – Nano labeling Kit (Ilumina, CA, USA).	9606	Samples were hybridized to HumanHT-12 v4 BeadChip array (Illumina) according to manufacturer’s protocol. Samples were randomized across batch runs, and no batch effects for age, sex, RIN and PMI were detected	not provided	AD_104_01-53	The raw data probe file was produced and background corrected using GenomeStudio data analysis software (Illumina). Raw expression data were exported and then analyzed at the probe level using R-package Lumi [18]. After computing the detection rate, 3 samples were removed (detection rate < 0.1), obtaining a final dataset of 195 samples (AD = 97; ND = 98). The dataset consisting of 42,179 transcri…	GPL10558	Ignazio,Stefano,Piras	ipiras@tgen.org	Translational Genomic Research Institute	445 N. Fifth Street, Phoenix	Phoenix	Arizona	85004	USA	NONE	42179	AD	87	female	middle temporal gyrus
middle_temporal_gyrus_AD_105_08-45	GSM3896041	Public on Jun 19 2019	Jun 18 2019	Jun 19 2019	RNA	1	middle_temporal_gyrus	Homo sapiens	tissue: middle temporal gyrus	Sex: male	expired_age (years): 78	diagnosis: AD	total RNA	Total RNA extracted from frozen MTG tissue was isolated with RNEasy Mini Kit (Qiagen) starting with 30 mg of tissue. A total of 2 samples were removed due to low RNA quality (RIN < 7).	biotin	The remaining 198 samples were prepared using TargetAMp – Nano labeling Kit (Ilumina, CA, USA).	9606	Samples were hybridized to HumanHT-12 v4 BeadChip array (Illumina) according to manufacturer’s protocol. Samples were randomized across batch runs, and no batch effects for age, sex, RIN and PMI were detected	not provided	AD_105_08-45	The raw data probe file was produced and background corrected using GenomeStudio data analysis software (Illumina). Raw expression data were exported and then analyzed at the probe level using R-package Lumi [18]. After computing the detection rate, 3 samples were removed (detection rate < 0.1), obtaining a final dataset of 195 samples (AD = 97; ND = 98). The dataset consisting of 42,179 transcri…	GPL10558	Ignazio,Stefano,Piras	ipiras@tgen.org	Translational Genomic Research Institute	445 N. Fifth Street, Phoenix	Phoenix	Arizona	85004	USA	NONE	42179	AD	78	male	middle temporal gyrus
middle_temporal_gyrus_AD_106_08-20	GSM3896042	Public on Jun 19 2019	Jun 18 2019	Jun 19 2019	RNA	1	middle_temporal_gyrus	Homo sapiens	tissue: middle temporal gyrus	Sex: male	expired_age (years): 76	diagnosis: AD	total RNA	Total RNA extracted from frozen MTG tissue was isolated with RNEasy Mini Kit (Qiagen) starting with 30 mg of tissue. A total of 2 samples were removed due to low RNA quality (RIN < 7).	biotin	The remaining 198 samples were prepared using TargetAMp – Nano labeling Kit (Ilumina, CA, USA).	9606	Samples were hybridized to HumanHT-12 v4 BeadChip array (Illumina) according to manufacturer’s protocol. Samples were randomized across batch runs, and no batch effects for age, sex, RIN and PMI were detected	not provided	AD_106_08-20	The raw data probe file was produced and background corrected using GenomeStudio data analysis software (Illumina). Raw expression data were exported and then analyzed at the probe level using R-package Lumi [18]. After computing the detection rate, 3 samples were removed (detection rate < 0.1), obtaining a final dataset of 195 samples (AD = 97; ND = 98). The dataset consisting of 42,179 transcri…	GPL10558	Ignazio,Stefano,Piras	ipiras@tgen.org	Translational Genomic Research Institute	445 N. Fifth Street, Phoenix	Phoenix	Arizona	85004	USA	NONE	42179	AD	76	male	middle temporal gyrus
middle_temporal_gyrus_AD_107_07-50	GSM3896043	Public on Jun 19 2019	Jun 18 2019	Jun 19 2019	RNA	1	middle_temporal_gyrus	Homo sapiens	tissue: middle temporal gyrus	Sex: male	expired_age (years): 81	diagnosis: AD	total RNA	Total RNA extracted from frozen MTG tissue was isolated with RNEasy Mini Kit (Qiagen) starting with 30 mg of tissue. A total of 2 samples were removed due to low RNA quality (RIN < 7).	biotin	The remaining 198 samples were prepared using TargetAMp – Nano labeling Kit (Ilumina, CA, USA).	9606	Samples were hybridized to HumanHT-12 v4 BeadChip array (Illumina) according to manufacturer’s protocol. Samples were randomized across batch runs, and no batch effects for age, sex, RIN and PMI were detected	not provided	AD_107_07-50	The raw data probe file was produced and background corrected using GenomeStudio data analysis software (Illumina). Raw expression data were exported and then analyzed at the probe level using R-package Lumi [18]. After computing the detection rate, 3 samples were removed (detection rate < 0.1), obtaining a final dataset of 195 samples (AD = 97; ND = 98). The dataset consisting of 42,179 transcri…	GPL10558	Ignazio,Stefano,Piras	ipiras@tgen.org	Translational Genomic Research Institute	445 N. Fifth Street, Phoenix	Phoenix	Arizona	85004	USA	NONE	42179	AD	81	male	middle temporal gyrus
middle_temporal_gyrus_AD_108_07-69	GSM3896044	Public on Jun 19 2019	Jun 18 2019	Jun 19 2019	RNA	1	middle_temporal_gyrus	Homo sapiens	tissue: middle temporal gyrus	Sex: male	expired_age (years): 80	diagnosis: AD	total RNA	Total RNA extracted from frozen MTG tissue was isolated with RNEasy Mini Kit (Qiagen) starting with 30 mg of tissue. A total of 2 samples were removed due to low RNA quality (RIN < 7).	biotin	The remaining 198 samples were prepared using TargetAMp – Nano labeling Kit (Ilumina, CA, USA).	9606	Samples were hybridized to HumanHT-12 v4 BeadChip array (Illumina) according to manufacturer’s protocol. Samples were randomized across batch runs, and no batch effects for age, sex, RIN and PMI were detected	not provided	AD_108_07-69	The raw data probe file was produced and background corrected using GenomeStudio data analysis software (Illumina). Raw expression data were exported and then analyzed at the probe level using R-package Lumi [18]. After computing the detection rate, 3 samples were removed (detection rate < 0.1), obtaining a final dataset of 195 samples (AD = 97; ND = 98). The dataset consisting of 42,179 transcri…	GPL10558	Ignazio,Stefano,Piras	ipiras@tgen.org	Translational Genomic Research Institute	445 N. Fifth Street, Phoenix	Phoenix	Arizona	85004	USA	NONE	42179	AD	80	male	middle temporal gyrus
middle_temporal_gyrus_AD_109_07-34	GSM3896045	Public on Jun 19 2019	Jun 18 2019	Jun 19 2019	RNA	1	middle_temporal_gyrus	Homo sapiens	tissue: middle temporal gyrus	Sex: female	expired_age (years): 86	diagnosis: AD	total RNA	Total RNA extracted from frozen MTG tissue was isolated with RNEasy Mini Kit (Qiagen) starting with 30 mg of tissue. A total of 2 samples were removed due to low RNA quality (RIN < 7).	biotin	The remaining 198 samples were prepared using TargetAMp – Nano labeling Kit (Ilumina, CA, USA).	9606	Samples were hybridized to HumanHT-12 v4 BeadChip array (Illumina) according to manufacturer’s protocol. Samples were randomized across batch runs, and no batch effects for age, sex, RIN and PMI were detected	not provided	AD_109_07-34	The raw data probe file was produced and background corrected using GenomeStudio data analysis software (Illumina). Raw expression data were exported and then analyzed at the probe level using R-package Lumi [18]. After computing the detection rate, 3 samples were removed (detection rate < 0.1), obtaining a final dataset of 195 samples (AD = 97; ND = 98). The dataset consisting of 42,179 transcri…	GPL10558	Ignazio,Stefano,Piras	ipiras@tgen.org	Translational Genomic Research Institute	445 N. Fifth Street, Phoenix	Phoenix	Arizona	85004	USA	NONE	42179	AD	86	female	middle temporal gyrus
middle_temporal_gyrus_AD_110_08-89	GSM3896046	Public on Jun 19 2019	Jun 18 2019	Jun 19 2019	RNA	1	middle_temporal_gyrus	Homo sapiens	tissue: middle temporal gyrus	Sex: female	expired_age (years): 81	diagnosis: AD	total RNA	Total RNA extracted from frozen MTG tissue was isolated with RNEasy Mini Kit (Qiagen) starting with 30 mg of tissue. A total of 2 samples were removed due to low RNA quality (RIN < 7).	biotin	The remaining 198 samples were prepared using TargetAMp – Nano labeling Kit (Ilumina, CA, USA).	9606	Samples were hybridized to HumanHT-12 v4 BeadChip array (Illumina) according to manufacturer’s protocol. Samples were randomized across batch runs, and no batch effects for age, sex, RIN and PMI were detected	not provided	AD_110_08-89	The raw data probe file was produced and background corrected using GenomeStudio data analysis software (Illumina). Raw expression data were exported and then analyzed at the probe level using R-package Lumi [18]. After computing the detection rate, 3 samples were removed (detection rate < 0.1), obtaining a final dataset of 195 samples (AD = 97; ND = 98). The dataset consisting of 42,179 transcri…	GPL10558	Ignazio,Stefano,Piras	ipiras@tgen.org	Translational Genomic Research Institute	445 N. Fifth Street, Phoenix	Phoenix	Arizona	85004	USA	NONE	42179	AD	81	female	middle temporal gyrus
middle_temporal_gyrus_AD_111_08-06	GSM3896047	Public on Jun 19 2019	Jun 18 2019	Jun 19 2019	RNA	1	middle_temporal_gyrus	Homo sapiens	tissue: middle temporal gyrus	Sex: male	expired_age (years): 79	diagnosis: AD	total RNA	Total RNA extracted from frozen MTG tissue was isolated with RNEasy Mini Kit (Qiagen) starting with 30 mg of tissue. A total of 2 samples were removed due to low RNA quality (RIN < 7).	biotin	The remaining 198 samples were prepared using TargetAMp – Nano labeling Kit (Ilumina, CA, USA).	9606	Samples were hybridized to HumanHT-12 v4 BeadChip array (Illumina) according to manufacturer’s protocol. Samples were randomized across batch runs, and no batch effects for age, sex, RIN and PMI were detected	not provided	AD_111_08-06	The raw data probe file was produced and background corrected using GenomeStudio data analysis software (Illumina). Raw expression data were exported and then analyzed at the probe level using R-package Lumi [18]. After computing the detection rate, 3 samples were removed (detection rate < 0.1), obtaining a final dataset of 195 samples (AD = 97; ND = 98). The dataset consisting of 42,179 transcri…	GPL10558	Ignazio,Stefano,Piras	ipiras@tgen.org	Translational Genomic Research Institute	445 N. Fifth Street, Phoenix	Phoenix	Arizona	85004	USA	NONE	42179	AD	79	male	middle temporal gyrus
middle_temporal_gyrus_AD_112_07-64	GSM3896048	Public on Jun 19 2019	Jun 18 2019	Jun 19 2019	RNA	1	middle_temporal_gyrus	Homo sapiens	tissue: middle temporal gyrus	Sex: female	expired_age (years): 91	diagnosis: AD	total RNA	Total RNA extracted from frozen MTG tissue was isolated with RNEasy Mini Kit (Qiagen) starting with 30 mg of tissue. A total of 2 samples were removed due to low RNA quality (RIN < 7).	biotin	The remaining 198 samples were prepared using TargetAMp – Nano labeling Kit (Ilumina, CA, USA).	9606	Samples were hybridized to HumanHT-12 v4 BeadChip array (Illumina) according to manufacturer’s protocol. Samples were randomized across batch runs, and no batch effects for age, sex, RIN and PMI were detected	not provided	AD_112_07-64	The raw data probe file was produced and background corrected using GenomeStudio data analysis software (Illumina). Raw expression data were exported and then analyzed at the probe level using R-package Lumi [18]. After computing the detection rate, 3 samples were removed (detection rate < 0.1), obtaining a final dataset of 195 samples (AD = 97; ND = 98). The dataset consisting of 42,179 transcri…	GPL10558	Ignazio,Stefano,Piras	ipiras@tgen.org	Translational Genomic Research Institute	445 N. Fifth Street, Phoenix	Phoenix	Arizona	85004	USA	NONE	42179	AD	91	female	middle temporal gyrus
middle_temporal_gyrus_AD_113_07-57	GSM3896049	Public on Jun 19 2019	Jun 18 2019	Jun 19 2019	RNA	1	middle_temporal_gyrus	Homo sapiens	tissue: middle temporal gyrus	Sex: female	expired_age (years): 91	diagnosis: AD	total RNA	Total RNA extracted from frozen MTG tissue was isolated with RNEasy Mini Kit (Qiagen) starting with 30 mg of tissue. A total of 2 samples were removed due to low RNA quality (RIN < 7).	biotin	The remaining 198 samples were prepared using TargetAMp – Nano labeling Kit (Ilumina, CA, USA).	9606	Samples were hybridized to HumanHT-12 v4 BeadChip array (Illumina) according to manufacturer’s protocol. Samples were randomized across batch runs, and no batch effects for age, sex, RIN and PMI were detected	not provided	AD_113_07-57	The raw data probe file was produced and background corrected using GenomeStudio data analysis software (Illumina). Raw expression data were exported and then analyzed at the probe level using R-package Lumi [18]. After computing the detection rate, 3 samples were removed (detection rate < 0.1), obtaining a final dataset of 195 samples (AD = 97; ND = 98). The dataset consisting of 42,179 transcri…	GPL10558	Ignazio,Stefano,Piras	ipiras@tgen.org	Translational Genomic Research Institute	445 N. Fifth Street, Phoenix	Phoenix	Arizona	85004	USA	NONE	42179	AD	91	female	middle temporal gyrus
middle_temporal_gyrus_AD_114_08-05	GSM3896050	Public on Jun 19 2019	Jun 18 2019	Jun 19 2019	RNA	1	middle_temporal_gyrus	Homo sapiens	tissue: middle temporal gyrus	Sex: female	expired_age (years): 89	diagnosis: AD	total RNA	Total RNA extracted from frozen MTG tissue was isolated with RNEasy Mini Kit (Qiagen) starting with 30 mg of tissue. A total of 2 samples were removed due to low RNA quality (RIN < 7).	biotin	The remaining 198 samples were prepared using TargetAMp – Nano labeling Kit (Ilumina, CA, USA).	9606	Samples were hybridized to HumanHT-12 v4 BeadChip array (Illumina) according to manufacturer’s protocol. Samples were randomized across batch runs, and no batch effects for age, sex, RIN and PMI were detected	not provided	AD_114_08-05	The raw data probe file was produced and background corrected using GenomeStudio data analysis software (Illumina). Raw expression data were exported and then analyzed at the probe level using R-package Lumi [18]. After computing the detection rate, 3 samples were removed (detection rate < 0.1), obtaining a final dataset of 195 samples (AD = 97; ND = 98). The dataset consisting of 42,179 transcri…	GPL10558	Ignazio,Stefano,Piras	ipiras@tgen.org	Translational Genomic Research Institute	445 N. Fifth Street, Phoenix	Phoenix	Arizona	85004	USA	NONE	42179	AD	89	female	middle temporal gyrus
middle_temporal_gyrus_AD_115_07-54	GSM3896051	Public on Jun 19 2019	Jun 18 2019	Jun 19 2019	RNA	1	middle_temporal_gyrus	Homo sapiens	tissue: middle temporal gyrus	Sex: female	expired_age (years): 82	diagnosis: AD	total RNA	Total RNA extracted from frozen MTG tissue was isolated with RNEasy Mini Kit (Qiagen) starting with 30 mg of tissue. A total of 2 samples were removed due to low RNA quality (RIN < 7).	biotin	The remaining 198 samples were prepared using TargetAMp – Nano labeling Kit (Ilumina, CA, USA).	9606	Samples were hybridized to HumanHT-12 v4 BeadChip array (Illumina) according to manufacturer’s protocol. Samples were randomized across batch runs, and no batch effects for age, sex, RIN and PMI were detected	not provided	AD_115_07-54	The raw data probe file was produced and background corrected using GenomeStudio data analysis software (Illumina). Raw expression data were exported and then analyzed at the probe level using R-package Lumi [18]. After computing the detection rate, 3 samples were removed (detection rate < 0.1), obtaining a final dataset of 195 samples (AD = 97; ND = 98). The dataset consisting of 42,179 transcri…	GPL10558	Ignazio,Stefano,Piras	ipiras@tgen.org	Translational Genomic Research Institute	445 N. Fifth Street, Phoenix	Phoenix	Arizona	85004	USA	NONE	42179	AD	82	female	middle temporal gyrus
middle_temporal_gyrus_AD_116_07-21	GSM3896052	Public on Jun 19 2019	Jun 18 2019	Jun 19 2019	RNA	1	middle_temporal_gyrus	Homo sapiens	tissue: middle temporal gyrus	Sex: female	expired_age (years): 92	diagnosis: AD	total RNA	Total RNA extracted from frozen MTG tissue was isolated with RNEasy Mini Kit (Qiagen) starting with 30 mg of tissue. A total of 2 samples were removed due to low RNA quality (RIN < 7).	biotin	The remaining 198 samples were prepared using TargetAMp – Nano labeling Kit (Ilumina, CA, USA).	9606	Samples were hybridized to HumanHT-12 v4 BeadChip array (Illumina) according to manufacturer’s protocol. Samples were randomized across batch runs, and no batch effects for age, sex, RIN and PMI were detected	not provided	AD_116_07-21	The raw data probe file was produced and background corrected using GenomeStudio data analysis software (Illumina). Raw expression data were exported and then analyzed at the probe level using R-package Lumi [18]. After computing the detection rate, 3 samples were removed (detection rate < 0.1), obtaining a final dataset of 195 samples (AD = 97; ND = 98). The dataset consisting of 42,179 transcri…	GPL10558	Ignazio,Stefano,Piras	ipiras@tgen.org	Translational Genomic Research Institute	445 N. Fifth Street, Phoenix	Phoenix	Arizona	85004	USA	NONE	42179	AD	92	female	middle temporal gyrus
middle_temporal_gyrus_AD_118_08-82	GSM3896053	Public on Jun 19 2019	Jun 18 2019	Jun 19 2019	RNA	1	middle_temporal_gyrus	Homo sapiens	tissue: middle temporal gyrus	Sex: male	expired_age (years): 86	diagnosis: AD	total RNA	Total RNA extracted from frozen MTG tissue was isolated with RNEasy Mini Kit (Qiagen) starting with 30 mg of tissue. A total of 2 samples were removed due to low RNA quality (RIN < 7).	biotin	The remaining 198 samples were prepared using TargetAMp – Nano labeling Kit (Ilumina, CA, USA).	9606	Samples were hybridized to HumanHT-12 v4 BeadChip array (Illumina) according to manufacturer’s protocol. Samples were randomized across batch runs, and no batch effects for age, sex, RIN and PMI were detected	not provided	AD_118_08-82	The raw data probe file was produced and background corrected using GenomeStudio data analysis software (Illumina). Raw expression data were exported and then analyzed at the probe level using R-package Lumi [18]. After computing the detection rate, 3 samples were removed (detection rate < 0.1), obtaining a final dataset of 195 samples (AD = 97; ND = 98). The dataset consisting of 42,179 transcri…	GPL10558	Ignazio,Stefano,Piras	ipiras@tgen.org	Translational Genomic Research Institute	445 N. Fifth Street, Phoenix	Phoenix	Arizona	85004	USA	NONE	42179	AD	86	male	middle temporal gyrus
middle_temporal_gyrus_AD_119_07-49	GSM3896054	Public on Jun 19 2019	Jun 18 2019	Jun 19 2019	RNA	1	middle_temporal_gyrus	Homo sapiens	tissue: middle temporal gyrus	Sex: female	expired_age (years): 82	diagnosis: AD	total RNA	Total RNA extracted from frozen MTG tissue was isolated with RNEasy Mini Kit (Qiagen) starting with 30 mg of tissue. A total of 2 samples were removed due to low RNA quality (RIN < 7).	biotin	The remaining 198 samples were prepared using TargetAMp – Nano labeling Kit (Ilumina, CA, USA).	9606	Samples were hybridized to HumanHT-12 v4 BeadChip array (Illumina) according to manufacturer’s protocol. Samples were randomized across batch runs, and no batch effects for age, sex, RIN and PMI were detected	not provided	AD_119_07-49	The raw data probe file was produced and background corrected using GenomeStudio data analysis software (Illumina). Raw expression data were exported and then analyzed at the probe level using R-package Lumi [18]. After computing the detection rate, 3 samples were removed (detection rate < 0.1), obtaining a final dataset of 195 samples (AD = 97; ND = 98). The dataset consisting of 42,179 transcri…	GPL10558	Ignazio,Stefano,Piras	ipiras@tgen.org	Translational Genomic Research Institute	445 N. Fifth Street, Phoenix	Phoenix	Arizona	85004	USA	NONE	42179	AD	82	female	middle temporal gyrus
middle_temporal_gyrus_AD_120_08-69	GSM3896055	Public on Jun 19 2019	Jun 18 2019	Jun 19 2019	RNA	1	middle_temporal_gyrus	Homo sapiens	tissue: middle temporal gyrus	Sex: female	expired_age (years): 86	diagnosis: AD	total RNA	Total RNA extracted from frozen MTG tissue was isolated with RNEasy Mini Kit (Qiagen) starting with 30 mg of tissue. A total of 2 samples were removed due to low RNA quality (RIN < 7).	biotin	The remaining 198 samples were prepared using TargetAMp – Nano labeling Kit (Ilumina, CA, USA).	9606	Samples were hybridized to HumanHT-12 v4 BeadChip array (Illumina) according to manufacturer’s protocol. Samples were randomized across batch runs, and no batch effects for age, sex, RIN and PMI were detected	not provided	AD_120_08-69	The raw data probe file was produced and background corrected using GenomeStudio data analysis software (Illumina). Raw expression data were exported and then analyzed at the probe level using R-package Lumi [18]. After computing the detection rate, 3 samples were removed (detection rate < 0.1), obtaining a final dataset of 195 samples (AD = 97; ND = 98). The dataset consisting of 42,179 transcri…	GPL10558	Ignazio,Stefano,Piras	ipiras@tgen.org	Translational Genomic Research Institute	445 N. Fifth Street, Phoenix	Phoenix	Arizona	85004	USA	NONE	42179	AD	86	female	middle temporal gyrus
middle_temporal_gyrus_AD_121_07-15	GSM3896056	Public on Jun 19 2019	Jun 18 2019	Jun 19 2019	RNA	1	middle_temporal_gyrus	Homo sapiens	tissue: middle temporal gyrus	Sex: male	expired_age (years): 80	diagnosis: AD	total RNA	Total RNA extracted from frozen MTG tissue was isolated with RNEasy Mini Kit (Qiagen) starting with 30 mg of tissue. A total of 2 samples were removed due to low RNA quality (RIN < 7).	biotin	The remaining 198 samples were prepared using TargetAMp – Nano labeling Kit (Ilumina, CA, USA).	9606	Samples were hybridized to HumanHT-12 v4 BeadChip array (Illumina) according to manufacturer’s protocol. Samples were randomized across batch runs, and no batch effects for age, sex, RIN and PMI were detected	not provided	AD_121_07-15	The raw data probe file was produced and background corrected using GenomeStudio data analysis software (Illumina). Raw expression data were exported and then analyzed at the probe level using R-package Lumi [18]. After computing the detection rate, 3 samples were removed (detection rate < 0.1), obtaining a final dataset of 195 samples (AD = 97; ND = 98). The dataset consisting of 42,179 transcri…	GPL10558	Ignazio,Stefano,Piras	ipiras@tgen.org	Translational Genomic Research Institute	445 N. Fifth Street, Phoenix	Phoenix	Arizona	85004	USA	NONE	42179	AD	80	male	middle temporal gyrus
middle_temporal_gyrus_AD_122_08-10	GSM3896057	Public on Jun 19 2019	Jun 18 2019	Jun 19 2019	RNA	1	middle_temporal_gyrus	Homo sapiens	tissue: middle temporal gyrus	Sex: female	expired_age (years): 87	diagnosis: AD	total RNA	Total RNA extracted from frozen MTG tissue was isolated with RNEasy Mini Kit (Qiagen) starting with 30 mg of tissue. A total of 2 samples were removed due to low RNA quality (RIN < 7).	biotin	The remaining 198 samples were prepared using TargetAMp – Nano labeling Kit (Ilumina, CA, USA).	9606	Samples were hybridized to HumanHT-12 v4 BeadChip array (Illumina) according to manufacturer’s protocol. Samples were randomized across batch runs, and no batch effects for age, sex, RIN and PMI were detected	not provided	AD_122_08-10	The raw data probe file was produced and background corrected using GenomeStudio data analysis software (Illumina). Raw expression data were exported and then analyzed at the probe level using R-package Lumi [18]. After computing the detection rate, 3 samples were removed (detection rate < 0.1), obtaining a final dataset of 195 samples (AD = 97; ND = 98). The dataset consisting of 42,179 transcri…	GPL10558	Ignazio,Stefano,Piras	ipiras@tgen.org	Translational Genomic Research Institute	445 N. Fifth Street, Phoenix	Phoenix	Arizona	85004	USA	NONE	42179	AD	87	female	middle temporal gyrus
middle_temporal_gyrus_AD_123_07-27	GSM3896058	Public on Jun 19 2019	Jun 18 2019	Jun 19 2019	RNA	1	middle_temporal_gyrus	Homo sapiens	tissue: middle temporal gyrus	Sex: male	expired_age (years): 92	diagnosis: AD	total RNA	Total RNA extracted from frozen MTG tissue was isolated with RNEasy Mini Kit (Qiagen) starting with 30 mg of tissue. A total of 2 samples were removed due to low RNA quality (RIN < 7).	biotin	The remaining 198 samples were prepared using TargetAMp – Nano labeling Kit (Ilumina, CA, USA).	9606	Samples were hybridized to HumanHT-12 v4 BeadChip array (Illumina) according to manufacturer’s protocol. Samples were randomized across batch runs, and no batch effects for age, sex, RIN and PMI were detected	not provided	AD_123_07-27	The raw data probe file was produced and background corrected using GenomeStudio data analysis software (Illumina). Raw expression data were exported and then analyzed at the probe level using R-package Lumi [18]. After computing the detection rate, 3 samples were removed (detection rate < 0.1), obtaining a final dataset of 195 samples (AD = 97; ND = 98). The dataset consisting of 42,179 transcri…	GPL10558	Ignazio,Stefano,Piras	ipiras@tgen.org	Translational Genomic Research Institute	445 N. Fifth Street, Phoenix	Phoenix	Arizona	85004	USA	NONE	42179	AD	92	male	middle temporal gyrus
middle_temporal_gyrus_AD_124_07-29	GSM3896059	Public on Jun 19 2019	Jun 18 2019	Jun 19 2019	RNA	1	middle_temporal_gyrus	Homo sapiens	tissue: middle temporal gyrus	Sex: female	expired_age (years): 90	diagnosis: AD	total RNA	Total RNA extracted from frozen MTG tissue was isolated with RNEasy Mini Kit (Qiagen) starting with 30 mg of tissue. A total of 2 samples were removed due to low RNA quality (RIN < 7).	biotin	The remaining 198 samples were prepared using TargetAMp – Nano labeling Kit (Ilumina, CA, USA).	9606	Samples were hybridized to HumanHT-12 v4 BeadChip array (Illumina) according to manufacturer’s protocol. Samples were randomized across batch runs, and no batch effects for age, sex, RIN and PMI were detected	not provided	AD_124_07-29	The raw data probe file was produced and background corrected using GenomeStudio data analysis software (Illumina). Raw expression data were exported and then analyzed at the probe level using R-package Lumi [18]. After computing the detection rate, 3 samples were removed (detection rate < 0.1), obtaining a final dataset of 195 samples (AD = 97; ND = 98). The dataset consisting of 42,179 transcri…	GPL10558	Ignazio,Stefano,Piras	ipiras@tgen.org	Translational Genomic Research Institute	445 N. Fifth Street, Phoenix	Phoenix	Arizona	85004	USA	NONE	42179	AD	90	female	middle temporal gyrus
middle_temporal_gyrus_AD_126_08-48	GSM3896060	Public on Jun 19 2019	Jun 18 2019	Jun 19 2019	RNA	1	middle_temporal_gyrus	Homo sapiens	tissue: middle temporal gyrus	Sex: female	expired_age (years): 88	diagnosis: AD	total RNA	Total RNA extracted from frozen MTG tissue was isolated with RNEasy Mini Kit (Qiagen) starting with 30 mg of tissue. A total of 2 samples were removed due to low RNA quality (RIN < 7).	biotin	The remaining 198 samples were prepared using TargetAMp – Nano labeling Kit (Ilumina, CA, USA).	9606	Samples were hybridized to HumanHT-12 v4 BeadChip array (Illumina) according to manufacturer’s protocol. Samples were randomized across batch runs, and no batch effects for age, sex, RIN and PMI were detected	not provided	AD_126_08-48	The raw data probe file was produced and background corrected using GenomeStudio data analysis software (Illumina). Raw expression data were exported and then analyzed at the probe level using R-package Lumi [18]. After computing the detection rate, 3 samples were removed (detection rate < 0.1), obtaining a final dataset of 195 samples (AD = 97; ND = 98). The dataset consisting of 42,179 transcri…	GPL10558	Ignazio,Stefano,Piras	ipiras@tgen.org	Translational Genomic Research Institute	445 N. Fifth Street, Phoenix	Phoenix	Arizona	85004	USA	NONE	42179	AD	88	female	middle temporal gyrus
middle_temporal_gyrus_AD_127_08-01	GSM3896061	Public on Jun 19 2019	Jun 18 2019	Jun 19 2019	RNA	1	middle_temporal_gyrus	Homo sapiens	tissue: middle temporal gyrus	Sex: male	expired_age (years): 90	diagnosis: AD	total RNA	Total RNA extracted from frozen MTG tissue was isolated with RNEasy Mini Kit (Qiagen) starting with 30 mg of tissue. A total of 2 samples were removed due to low RNA quality (RIN < 7).	biotin	The remaining 198 samples were prepared using TargetAMp – Nano labeling Kit (Ilumina, CA, USA).	9606	Samples were hybridized to HumanHT-12 v4 BeadChip array (Illumina) according to manufacturer’s protocol. Samples were randomized across batch runs, and no batch effects for age, sex, RIN and PMI were detected	not provided	AD_127_08-01	The raw data probe file was produced and background corrected using GenomeStudio data analysis software (Illumina). Raw expression data were exported and then analyzed at the probe level using R-package Lumi [18]. After computing the detection rate, 3 samples were removed (detection rate < 0.1), obtaining a final dataset of 195 samples (AD = 97; ND = 98). The dataset consisting of 42,179 transcri…	GPL10558	Ignazio,Stefano,Piras	ipiras@tgen.org	Translational Genomic Research Institute	445 N. Fifth Street, Phoenix	Phoenix	Arizona	85004	USA	NONE	42179	AD	90	male	middle temporal gyrus
middle_temporal_gyrus_AD_128_08-29	GSM3896062	Public on Jun 19 2019	Jun 18 2019	Jun 19 2019	RNA	1	middle_temporal_gyrus	Homo sapiens	tissue: middle temporal gyrus	Sex: male	expired_age (years): 90	diagnosis: AD	total RNA	Total RNA extracted from frozen MTG tissue was isolated with RNEasy Mini Kit (Qiagen) starting with 30 mg of tissue. A total of 2 samples were removed due to low RNA quality (RIN < 7).	biotin	The remaining 198 samples were prepared using TargetAMp – Nano labeling Kit (Ilumina, CA, USA).	9606	Samples were hybridized to HumanHT-12 v4 BeadChip array (Illumina) according to manufacturer’s protocol. Samples were randomized across batch runs, and no batch effects for age, sex, RIN and PMI were detected	not provided	AD_128_08-29	The raw data probe file was produced and background corrected using GenomeStudio data analysis software (Illumina). Raw expression data were exported and then analyzed at the probe level using R-package Lumi [18]. After computing the detection rate, 3 samples were removed (detection rate < 0.1), obtaining a final dataset of 195 samples (AD = 97; ND = 98). The dataset consisting of 42,179 transcri…	GPL10558	Ignazio,Stefano,Piras	ipiras@tgen.org	Translational Genomic Research Institute	445 N. Fifth Street, Phoenix	Phoenix	Arizona	85004	USA	NONE	42179	AD	90	male	middle temporal gyrus
middle_temporal_gyrus_AD_129_08-30	GSM3896063	Public on Jun 19 2019	Jun 18 2019	Jun 19 2019	RNA	1	middle_temporal_gyrus	Homo sapiens	tissue: middle temporal gyrus	Sex: male	expired_age (years): 72	diagnosis: AD	total RNA	Total RNA extracted from frozen MTG tissue was isolated with RNEasy Mini Kit (Qiagen) starting with 30 mg of tissue. A total of 2 samples were removed due to low RNA quality (RIN < 7).	biotin	The remaining 198 samples were prepared using TargetAMp – Nano labeling Kit (Ilumina, CA, USA).	9606	Samples were hybridized to HumanHT-12 v4 BeadChip array (Illumina) according to manufacturer’s protocol. Samples were randomized across batch runs, and no batch effects for age, sex, RIN and PMI were detected	not provided	AD_129_08-30	The raw data probe file was produced and background corrected using GenomeStudio data analysis software (Illumina). Raw expression data were exported and then analyzed at the probe level using R-package Lumi [18]. After computing the detection rate, 3 samples were removed (detection rate < 0.1), obtaining a final dataset of 195 samples (AD = 97; ND = 98). The dataset consisting of 42,179 transcri…	GPL10558	Ignazio,Stefano,Piras	ipiras@tgen.org	Translational Genomic Research Institute	445 N. Fifth Street, Phoenix	Phoenix	Arizona	85004	USA	NONE	42179	AD	72	male	middle temporal gyrus
middle_temporal_gyrus_AD_130_08-37	GSM3896064	Public on Jun 19 2019	Jun 18 2019	Jun 19 2019	RNA	1	middle_temporal_gyrus	Homo sapiens	tissue: middle temporal gyrus	Sex: male	expired_age (years): 87	diagnosis: AD	total RNA	Total RNA extracted from frozen MTG tissue was isolated with RNEasy Mini Kit (Qiagen) starting with 30 mg of tissue. A total of 2 samples were removed due to low RNA quality (RIN < 7).	biotin	The remaining 198 samples were prepared using TargetAMp – Nano labeling Kit (Ilumina, CA, USA).	9606	Samples were hybridized to HumanHT-12 v4 BeadChip array (Illumina) according to manufacturer’s protocol. Samples were randomized across batch runs, and no batch effects for age, sex, RIN and PMI were detected	not provided	AD_130_08-37	The raw data probe file was produced and background corrected using GenomeStudio data analysis software (Illumina). Raw expression data were exported and then analyzed at the probe level using R-package Lumi [18]. After computing the detection rate, 3 samples were removed (detection rate < 0.1), obtaining a final dataset of 195 samples (AD = 97; ND = 98). The dataset consisting of 42,179 transcri…	GPL10558	Ignazio,Stefano,Piras	ipiras@tgen.org	Translational Genomic Research Institute	445 N. Fifth Street, Phoenix	Phoenix	Arizona	85004	USA	NONE	42179	AD	87	male	middle temporal gyrus
middle_temporal_gyrus_AD_131_02-39	GSM3896065	Public on Jun 19 2019	Jun 18 2019	Jun 19 2019	RNA	1	middle_temporal_gyrus	Homo sapiens	tissue: middle temporal gyrus	Sex: male	expired_age (years): 75	diagnosis: AD	total RNA	Total RNA extracted from frozen MTG tissue was isolated with RNEasy Mini Kit (Qiagen) starting with 30 mg of tissue. A total of 2 samples were removed due to low RNA quality (RIN < 7).	biotin	The remaining 198 samples were prepared using TargetAMp – Nano labeling Kit (Ilumina, CA, USA).	9606	Samples were hybridized to HumanHT-12 v4 BeadChip array (Illumina) according to manufacturer’s protocol. Samples were randomized across batch runs, and no batch effects for age, sex, RIN and PMI were detected	not provided	AD_131_02-39	The raw data probe file was produced and background corrected using GenomeStudio data analysis software (Illumina). Raw expression data were exported and then analyzed at the probe level using R-package Lumi [18]. After computing the detection rate, 3 samples were removed (detection rate < 0.1), obtaining a final dataset of 195 samples (AD = 97; ND = 98). The dataset consisting of 42,179 transcri…	GPL10558	Ignazio,Stefano,Piras	ipiras@tgen.org	Translational Genomic Research Institute	445 N. Fifth Street, Phoenix	Phoenix	Arizona	85004	USA	NONE	42179	AD	75	male	middle temporal gyrus
middle_temporal_gyrus_AD_132_01-32	GSM3896066	Public on Jun 19 2019	Jun 18 2019	Jun 19 2019	RNA	1	middle_temporal_gyrus	Homo sapiens	tissue: middle temporal gyrus	Sex: female	expired_age (years): 86	diagnosis: AD	total RNA	Total RNA extracted from frozen MTG tissue was isolated with RNEasy Mini Kit (Qiagen) starting with 30 mg of tissue. A total of 2 samples were removed due to low RNA quality (RIN < 7).	biotin	The remaining 198 samples were prepared using TargetAMp – Nano labeling Kit (Ilumina, CA, USA).	9606	Samples were hybridized to HumanHT-12 v4 BeadChip array (Illumina) according to manufacturer’s protocol. Samples were randomized across batch runs, and no batch effects for age, sex, RIN and PMI were detected	not provided	AD_132_01-32	The raw data probe file was produced and background corrected using GenomeStudio data analysis software (Illumina). Raw expression data were exported and then analyzed at the probe level using R-package Lumi [18]. After computing the detection rate, 3 samples were removed (detection rate < 0.1), obtaining a final dataset of 195 samples (AD = 97; ND = 98). The dataset consisting of 42,179 transcri…	GPL10558	Ignazio,Stefano,Piras	ipiras@tgen.org	Translational Genomic Research Institute	445 N. Fifth Street, Phoenix	Phoenix	Arizona	85004	USA	NONE	42179	AD	86	female	middle temporal gyrus
middle_temporal_gyrus_AD_133_02-35	GSM3896067	Public on Jun 19 2019	Jun 18 2019	Jun 19 2019	RNA	1	middle_temporal_gyrus	Homo sapiens	tissue: middle temporal gyrus	Sex: female	expired_age (years): 95	diagnosis: AD	total RNA	Total RNA extracted from frozen MTG tissue was isolated with RNEasy Mini Kit (Qiagen) starting with 30 mg of tissue. A total of 2 samples were removed due to low RNA quality (RIN < 7).	biotin	The remaining 198 samples were prepared using TargetAMp – Nano labeling Kit (Ilumina, CA, USA).	9606	Samples were hybridized to HumanHT-12 v4 BeadChip array (Illumina) according to manufacturer’s protocol. Samples were randomized across batch runs, and no batch effects for age, sex, RIN and PMI were detected	not provided	AD_133_02-35	The raw data probe file was produced and background corrected using GenomeStudio data analysis software (Illumina). Raw expression data were exported and then analyzed at the probe level using R-package Lumi [18]. After computing the detection rate, 3 samples were removed (detection rate < 0.1), obtaining a final dataset of 195 samples (AD = 97; ND = 98). The dataset consisting of 42,179 transcri…	GPL10558	Ignazio,Stefano,Piras	ipiras@tgen.org	Translational Genomic Research Institute	445 N. Fifth Street, Phoenix	Phoenix	Arizona	85004	USA	NONE	42179	AD	95	female	middle temporal gyrus
middle_temporal_gyrus_AD_134_03-14	GSM3896068	Public on Jun 19 2019	Jun 18 2019	Jun 19 2019	RNA	1	middle_temporal_gyrus	Homo sapiens	tissue: middle temporal gyrus	Sex: male	expired_age (years): 95	diagnosis: AD	total RNA	Total RNA extracted from frozen MTG tissue was isolated with RNEasy Mini Kit (Qiagen) starting with 30 mg of tissue. A total of 2 samples were removed due to low RNA quality (RIN < 7).	biotin	The remaining 198 samples were prepared using TargetAMp – Nano labeling Kit (Ilumina, CA, USA).	9606	Samples were hybridized to HumanHT-12 v4 BeadChip array (Illumina) according to manufacturer’s protocol. Samples were randomized across batch runs, and no batch effects for age, sex, RIN and PMI were detected	not provided	AD_134_03-14	The raw data probe file was produced and background corrected using GenomeStudio data analysis software (Illumina). Raw expression data were exported and then analyzed at the probe level using R-package Lumi [18]. After computing the detection rate, 3 samples were removed (detection rate < 0.1), obtaining a final dataset of 195 samples (AD = 97; ND = 98). The dataset consisting of 42,179 transcri…	GPL10558	Ignazio,Stefano,Piras	ipiras@tgen.org	Translational Genomic Research Institute	445 N. Fifth Street, Phoenix	Phoenix	Arizona	85004	USA	NONE	42179	AD	95	male	middle temporal gyrus
middle_temporal_gyrus_AD_135_03-34	GSM3896069	Public on Jun 19 2019	Jun 18 2019	Jun 19 2019	RNA	1	middle_temporal_gyrus	Homo sapiens	tissue: middle temporal gyrus	Sex: female	expired_age (years): 88	diagnosis: AD	total RNA	Total RNA extracted from frozen MTG tissue was isolated with RNEasy Mini Kit (Qiagen) starting with 30 mg of tissue. A total of 2 samples were removed due to low RNA quality (RIN < 7).	biotin	The remaining 198 samples were prepared using TargetAMp – Nano labeling Kit (Ilumina, CA, USA).	9606	Samples were hybridized to HumanHT-12 v4 BeadChip array (Illumina) according to manufacturer’s protocol. Samples were randomized across batch runs, and no batch effects for age, sex, RIN and PMI were detected	not provided	AD_135_03-34	The raw data probe file was produced and background corrected using GenomeStudio data analysis software (Illumina). Raw expression data were exported and then analyzed at the probe level using R-package Lumi [18]. After computing the detection rate, 3 samples were removed (detection rate < 0.1), obtaining a final dataset of 195 samples (AD = 97; ND = 98). The dataset consisting of 42,179 transcri…	GPL10558	Ignazio,Stefano,Piras	ipiras@tgen.org	Translational Genomic Research Institute	445 N. Fifth Street, Phoenix	Phoenix	Arizona	85004	USA	NONE	42179	AD	88	female	middle temporal gyrus
middle_temporal_gyrus_AD_136_01-16	GSM3896070	Public on Jun 19 2019	Jun 18 2019	Jun 19 2019	RNA	1	middle_temporal_gyrus	Homo sapiens	tissue: middle temporal gyrus	Sex: male	expired_age (years): 87	diagnosis: AD	total RNA	Total RNA extracted from frozen MTG tissue was isolated with RNEasy Mini Kit (Qiagen) starting with 30 mg of tissue. A total of 2 samples were removed due to low RNA quality (RIN < 7).	biotin	The remaining 198 samples were prepared using TargetAMp – Nano labeling Kit (Ilumina, CA, USA).	9606	Samples were hybridized to HumanHT-12 v4 BeadChip array (Illumina) according to manufacturer’s protocol. Samples were randomized across batch runs, and no batch effects for age, sex, RIN and PMI were detected	not provided	AD_136_01-16	The raw data probe file was produced and background corrected using GenomeStudio data analysis software (Illumina). Raw expression data were exported and then analyzed at the probe level using R-package Lumi [18]. After computing the detection rate, 3 samples were removed (detection rate < 0.1), obtaining a final dataset of 195 samples (AD = 97; ND = 98). The dataset consisting of 42,179 transcri…	GPL10558	Ignazio,Stefano,Piras	ipiras@tgen.org	Translational Genomic Research Institute	445 N. Fifth Street, Phoenix	Phoenix	Arizona	85004	USA	NONE	42179	AD	87	male	middle temporal gyrus
middle_temporal_gyrus_AD_137_01-28	GSM3896071	Public on Jun 19 2019	Jun 18 2019	Jun 19 2019	RNA	1	middle_temporal_gyrus	Homo sapiens	tissue: middle temporal gyrus	Sex: female	expired_age (years): 81	diagnosis: AD	total RNA	Total RNA extracted from frozen MTG tissue was isolated with RNEasy Mini Kit (Qiagen) starting with 30 mg of tissue. A total of 2 samples were removed due to low RNA quality (RIN < 7).	biotin	The remaining 198 samples were prepared using TargetAMp – Nano labeling Kit (Ilumina, CA, USA).	9606	Samples were hybridized to HumanHT-12 v4 BeadChip array (Illumina) according to manufacturer’s protocol. Samples were randomized across batch runs, and no batch effects for age, sex, RIN and PMI were detected	not provided	AD_137_01-28	The raw data probe file was produced and background corrected using GenomeStudio data analysis software (Illumina). Raw expression data were exported and then analyzed at the probe level using R-package Lumi [18]. After computing the detection rate, 3 samples were removed (detection rate < 0.1), obtaining a final dataset of 195 samples (AD = 97; ND = 98). The dataset consisting of 42,179 transcri…	GPL10558	Ignazio,Stefano,Piras	ipiras@tgen.org	Translational Genomic Research Institute	445 N. Fifth Street, Phoenix	Phoenix	Arizona	85004	USA	NONE	42179	AD	81	female	middle temporal gyrus
middle_temporal_gyrus_AD_138_02-07	GSM3896072	Public on Jun 19 2019	Jun 18 2019	Jun 19 2019	RNA	1	middle_temporal_gyrus	Homo sapiens	tissue: middle temporal gyrus	Sex: male	expired_age (years): 83	diagnosis: AD	total RNA	Total RNA extracted from frozen MTG tissue was isolated with RNEasy Mini Kit (Qiagen) starting with 30 mg of tissue. A total of 2 samples were removed due to low RNA quality (RIN < 7).	biotin	The remaining 198 samples were prepared using TargetAMp – Nano labeling Kit (Ilumina, CA, USA).	9606	Samples were hybridized to HumanHT-12 v4 BeadChip array (Illumina) according to manufacturer’s protocol. Samples were randomized across batch runs, and no batch effects for age, sex, RIN and PMI were detected	not provided	AD_138_02-07	The raw data probe file was produced and background corrected using GenomeStudio data analysis software (Illumina). Raw expression data were exported and then analyzed at the probe level using R-package Lumi [18]. After computing the detection rate, 3 samples were removed (detection rate < 0.1), obtaining a final dataset of 195 samples (AD = 97; ND = 98). The dataset consisting of 42,179 transcri…	GPL10558	Ignazio,Stefano,Piras	ipiras@tgen.org	Translational Genomic Research Institute	445 N. Fifth Street, Phoenix	Phoenix	Arizona	85004	USA	NONE	42179	AD	83	male	middle temporal gyrus
middle_temporal_gyrus_AD_183_97-24	GSM3896073	Public on Jun 19 2019	Jun 18 2019	Jun 19 2019	RNA	1	middle_temporal_gyrus	Homo sapiens	tissue: middle temporal gyrus	Sex: female	expired_age (years): 85	diagnosis: AD	total RNA	Total RNA extracted from frozen MTG tissue was isolated with RNEasy Mini Kit (Qiagen) starting with 30 mg of tissue. A total of 2 samples were removed due to low RNA quality (RIN < 7).	biotin	The remaining 198 samples were prepared using TargetAMp – Nano labeling Kit (Ilumina, CA, USA).	9606	Samples were hybridized to HumanHT-12 v4 BeadChip array (Illumina) according to manufacturer’s protocol. Samples were randomized across batch runs, and no batch effects for age, sex, RIN and PMI were detected	not provided	AD_183_97-24	The raw data probe file was produced and background corrected using GenomeStudio data analysis software (Illumina). Raw expression data were exported and then analyzed at the probe level using R-package Lumi [18]. After computing the detection rate, 3 samples were removed (detection rate < 0.1), obtaining a final dataset of 195 samples (AD = 97; ND = 98). The dataset consisting of 42,179 transcri…	GPL10558	Ignazio,Stefano,Piras	ipiras@tgen.org	Translational Genomic Research Institute	445 N. Fifth Street, Phoenix	Phoenix	Arizona	85004	USA	NONE	42179	AD	85	female	middle temporal gyrus
middle_temporal_gyrus_AD_139_02-09	GSM3896074	Public on Jun 19 2019	Jun 18 2019	Jun 19 2019	RNA	1	middle_temporal_gyrus	Homo sapiens	tissue: middle temporal gyrus	Sex: female	expired_age (years): 95	diagnosis: AD	total RNA	Total RNA extracted from frozen MTG tissue was isolated with RNEasy Mini Kit (Qiagen) starting with 30 mg of tissue. A total of 2 samples were removed due to low RNA quality (RIN < 7).	biotin	The remaining 198 samples were prepared using TargetAMp – Nano labeling Kit (Ilumina, CA, USA).	9606	Samples were hybridized to HumanHT-12 v4 BeadChip array (Illumina) according to manufacturer’s protocol. Samples were randomized across batch runs, and no batch effects for age, sex, RIN and PMI were detected	not provided	AD_139_02-09	The raw data probe file was produced and background corrected using GenomeStudio data analysis software (Illumina). Raw expression data were exported and then analyzed at the probe level using R-package Lumi [18]. After computing the detection rate, 3 samples were removed (detection rate < 0.1), obtaining a final dataset of 195 samples (AD = 97; ND = 98). The dataset consisting of 42,179 transcri…	GPL10558	Ignazio,Stefano,Piras	ipiras@tgen.org	Translational Genomic Research Institute	445 N. Fifth Street, Phoenix	Phoenix	Arizona	85004	USA	NONE	42179	AD	95	female	middle temporal gyrus
middle_temporal_gyrus_AD_140_02-19	GSM3896075	Public on Jun 19 2019	Jun 18 2019	Jun 19 2019	RNA	1	middle_temporal_gyrus	Homo sapiens	tissue: middle temporal gyrus	Sex: male	expired_age (years): 81	diagnosis: AD	total RNA	Total RNA extracted from frozen MTG tissue was isolated with RNEasy Mini Kit (Qiagen) starting with 30 mg of tissue. A total of 2 samples were removed due to low RNA quality (RIN < 7).	biotin	The remaining 198 samples were prepared using TargetAMp – Nano labeling Kit (Ilumina, CA, USA).	9606	Samples were hybridized to HumanHT-12 v4 BeadChip array (Illumina) according to manufacturer’s protocol. Samples were randomized across batch runs, and no batch effects for age, sex, RIN and PMI were detected	not provided	AD_140_02-19	The raw data probe file was produced and background corrected using GenomeStudio data analysis software (Illumina). Raw expression data were exported and then analyzed at the probe level using R-package Lumi [18]. After computing the detection rate, 3 samples were removed (detection rate < 0.1), obtaining a final dataset of 195 samples (AD = 97; ND = 98). The dataset consisting of 42,179 transcri…	GPL10558	Ignazio,Stefano,Piras	ipiras@tgen.org	Translational Genomic Research Institute	445 N. Fifth Street, Phoenix	Phoenix	Arizona	85004	USA	NONE	42179	AD	81	male	middle temporal gyrus
middle_temporal_gyrus_AD_141_03-32	GSM3896076	Public on Jun 19 2019	Jun 18 2019	Jun 19 2019	RNA	1	middle_temporal_gyrus	Homo sapiens	tissue: middle temporal gyrus	Sex: male	expired_age (years): 83	diagnosis: AD	total RNA	Total RNA extracted from frozen MTG tissue was isolated with RNEasy Mini Kit (Qiagen) starting with 30 mg of tissue. A total of 2 samples were removed due to low RNA quality (RIN < 7).	biotin	The remaining 198 samples were prepared using TargetAMp – Nano labeling Kit (Ilumina, CA, USA).	9606	Samples were hybridized to HumanHT-12 v4 BeadChip array (Illumina) according to manufacturer’s protocol. Samples were randomized across batch runs, and no batch effects for age, sex, RIN and PMI were detected	not provided	AD_141_03-32	The raw data probe file was produced and background corrected using GenomeStudio data analysis software (Illumina). Raw expression data were exported and then analyzed at the probe level using R-package Lumi [18]. After computing the detection rate, 3 samples were removed (detection rate < 0.1), obtaining a final dataset of 195 samples (AD = 97; ND = 98). The dataset consisting of 42,179 transcri…	GPL10558	Ignazio,Stefano,Piras	ipiras@tgen.org	Translational Genomic Research Institute	445 N. Fifth Street, Phoenix	Phoenix	Arizona	85004	USA	NONE	42179	AD	83	male	middle temporal gyrus
middle_temporal_gyrus_AD_142_03-36	GSM3896077	Public on Jun 19 2019	Jun 18 2019	Jun 19 2019	RNA	1	middle_temporal_gyrus	Homo sapiens	tissue: middle temporal gyrus	Sex: male	expired_age (years): 85	diagnosis: AD	total RNA	Total RNA extracted from frozen MTG tissue was isolated with RNEasy Mini Kit (Qiagen) starting with 30 mg of tissue. A total of 2 samples were removed due to low RNA quality (RIN < 7).	biotin	The remaining 198 samples were prepared using TargetAMp – Nano labeling Kit (Ilumina, CA, USA).	9606	Samples were hybridized to HumanHT-12 v4 BeadChip array (Illumina) according to manufacturer’s protocol. Samples were randomized across batch runs, and no batch effects for age, sex, RIN and PMI were detected	not provided	AD_142_03-36	The raw data probe file was produced and background corrected using GenomeStudio data analysis software (Illumina). Raw expression data were exported and then analyzed at the probe level using R-package Lumi [18]. After computing the detection rate, 3 samples were removed (detection rate < 0.1), obtaining a final dataset of 195 samples (AD = 97; ND = 98). The dataset consisting of 42,179 transcri…	GPL10558	Ignazio,Stefano,Piras	ipiras@tgen.org	Translational Genomic Research Institute	445 N. Fifth Street, Phoenix	Phoenix	Arizona	85004	USA	NONE	42179	AD	85	male	middle temporal gyrus
middle_temporal_gyrus_AD_143_01-07	GSM3896078	Public on Jun 19 2019	Jun 18 2019	Jun 19 2019	RNA	1	middle_temporal_gyrus	Homo sapiens	tissue: middle temporal gyrus	Sex: female	expired_age (years): 85	diagnosis: AD	total RNA	Total RNA extracted from frozen MTG tissue was isolated with RNEasy Mini Kit (Qiagen) starting with 30 mg of tissue. A total of 2 samples were removed due to low RNA quality (RIN < 7).	biotin	The remaining 198 samples were prepared using TargetAMp – Nano labeling Kit (Ilumina, CA, USA).	9606	Samples were hybridized to HumanHT-12 v4 BeadChip array (Illumina) according to manufacturer’s protocol. Samples were randomized across batch runs, and no batch effects for age, sex, RIN and PMI were detected	not provided	AD_143_01-07	The raw data probe file was produced and background corrected using GenomeStudio data analysis software (Illumina). Raw expression data were exported and then analyzed at the probe level using R-package Lumi [18]. After computing the detection rate, 3 samples were removed (detection rate < 0.1), obtaining a final dataset of 195 samples (AD = 97; ND = 98). The dataset consisting of 42,179 transcri…	GPL10558	Ignazio,Stefano,Piras	ipiras@tgen.org	Translational Genomic Research Institute	445 N. Fifth Street, Phoenix	Phoenix	Arizona	85004	USA	NONE	42179	AD	85	female	middle temporal gyrus
middle_temporal_gyrus_AD_144_00-35	GSM3896079	Public on Jun 19 2019	Jun 18 2019	Jun 19 2019	RNA	1	middle_temporal_gyrus	Homo sapiens	tissue: middle temporal gyrus	Sex: male	expired_age (years): 94	diagnosis: AD	total RNA	Total RNA extracted from frozen MTG tissue was isolated with RNEasy Mini Kit (Qiagen) starting with 30 mg of tissue. A total of 2 samples were removed due to low RNA quality (RIN < 7).	biotin	The remaining 198 samples were prepared using TargetAMp – Nano labeling Kit (Ilumina, CA, USA).	9606	Samples were hybridized to HumanHT-12 v4 BeadChip array (Illumina) according to manufacturer’s protocol. Samples were randomized across batch runs, and no batch effects for age, sex, RIN and PMI were detected	not provided	AD_144_00-35	The raw data probe file was produced and background corrected using GenomeStudio data analysis software (Illumina). Raw expression data were exported and then analyzed at the probe level using R-package Lumi [18]. After computing the detection rate, 3 samples were removed (detection rate < 0.1), obtaining a final dataset of 195 samples (AD = 97; ND = 98). The dataset consisting of 42,179 transcri…	GPL10558	Ignazio,Stefano,Piras	ipiras@tgen.org	Translational Genomic Research Institute	445 N. Fifth Street, Phoenix	Phoenix	Arizona	85004	USA	NONE	42179	AD	94	male	middle temporal gyrus
middle_temporal_gyrus_AD_145_00-54	GSM3896080	Public on Jun 19 2019	Jun 18 2019	Jun 19 2019	RNA	1	middle_temporal_gyrus	Homo sapiens	tissue: middle temporal gyrus	Sex: male	expired_age (years): 97	diagnosis: AD	total RNA	Total RNA extracted from frozen MTG tissue was isolated with RNEasy Mini Kit (Qiagen) starting with 30 mg of tissue. A total of 2 samples were removed due to low RNA quality (RIN < 7).	biotin	The remaining 198 samples were prepared using TargetAMp – Nano labeling Kit (Ilumina, CA, USA).	9606	Samples were hybridized to HumanHT-12 v4 BeadChip array (Illumina) according to manufacturer’s protocol. Samples were randomized across batch runs, and no batch effects for age, sex, RIN and PMI were detected	not provided	AD_145_00-54	The raw data probe file was produced and background corrected using GenomeStudio data analysis software (Illumina). Raw expression data were exported and then analyzed at the probe level using R-package Lumi [18]. After computing the detection rate, 3 samples were removed (detection rate < 0.1), obtaining a final dataset of 195 samples (AD = 97; ND = 98). The dataset consisting of 42,179 transcri…	GPL10558	Ignazio,Stefano,Piras	ipiras@tgen.org	Translational Genomic Research Institute	445 N. Fifth Street, Phoenix	Phoenix	Arizona	85004	USA	NONE	42179	AD	97	male	middle temporal gyrus
middle_temporal_gyrus_AD_146_00-28	GSM3896081	Public on Jun 19 2019	Jun 18 2019	Jun 19 2019	RNA	1	middle_temporal_gyrus	Homo sapiens	tissue: middle temporal gyrus	Sex: female	expired_age (years): 82	diagnosis: AD	total RNA	Total RNA extracted from frozen MTG tissue was isolated with RNEasy Mini Kit (Qiagen) starting with 30 mg of tissue. A total of 2 samples were removed due to low RNA quality (RIN < 7).	biotin	The remaining 198 samples were prepared using TargetAMp – Nano labeling Kit (Ilumina, CA, USA).	9606	Samples were hybridized to HumanHT-12 v4 BeadChip array (Illumina) according to manufacturer’s protocol. Samples were randomized across batch runs, and no batch effects for age, sex, RIN and PMI were detected	not provided	AD_146_00-28	The raw data probe file was produced and background corrected using GenomeStudio data analysis software (Illumina). Raw expression data were exported and then analyzed at the probe level using R-package Lumi [18]. After computing the detection rate, 3 samples were removed (detection rate < 0.1), obtaining a final dataset of 195 samples (AD = 97; ND = 98). The dataset consisting of 42,179 transcri…	GPL10558	Ignazio,Stefano,Piras	ipiras@tgen.org	Translational Genomic Research Institute	445 N. Fifth Street, Phoenix	Phoenix	Arizona	85004	USA	NONE	42179	AD	82	female	middle temporal gyrus
middle_temporal_gyrus_AD_147_00-10	GSM3896082	Public on Jun 19 2019	Jun 18 2019	Jun 19 2019	RNA	1	middle_temporal_gyrus	Homo sapiens	tissue: middle temporal gyrus	Sex: male	expired_age (years): 91	diagnosis: AD	total RNA	Total RNA extracted from frozen MTG tissue was isolated with RNEasy Mini Kit (Qiagen) starting with 30 mg of tissue. A total of 2 samples were removed due to low RNA quality (RIN < 7).	biotin	The remaining 198 samples were prepared using TargetAMp – Nano labeling Kit (Ilumina, CA, USA).	9606	Samples were hybridized to HumanHT-12 v4 BeadChip array (Illumina) according to manufacturer’s protocol. Samples were randomized across batch runs, and no batch effects for age, sex, RIN and PMI were detected	not provided	AD_147_00-10	The raw data probe file was produced and background corrected using GenomeStudio data analysis software (Illumina). Raw expression data were exported and then analyzed at the probe level using R-package Lumi [18]. After computing the detection rate, 3 samples were removed (detection rate < 0.1), obtaining a final dataset of 195 samples (AD = 97; ND = 98). The dataset consisting of 42,179 transcri…	GPL10558	Ignazio,Stefano,Piras	ipiras@tgen.org	Translational Genomic Research Institute	445 N. Fifth Street, Phoenix	Phoenix	Arizona	85004	USA	NONE	42179	AD	91	male	middle temporal gyrus
middle_temporal_gyrus_AD_149_99-61	GSM3896083	Public on Jun 19 2019	Jun 18 2019	Jun 19 2019	RNA	1	middle_temporal_gyrus	Homo sapiens	tissue: middle temporal gyrus	Sex: male	expired_age (years): 92	diagnosis: AD	total RNA	Total RNA extracted from frozen MTG tissue was isolated with RNEasy Mini Kit (Qiagen) starting with 30 mg of tissue. A total of 2 samples were removed due to low RNA quality (RIN < 7).	biotin	The remaining 198 samples were prepared using TargetAMp – Nano labeling Kit (Ilumina, CA, USA).	9606	Samples were hybridized to HumanHT-12 v4 BeadChip array (Illumina) according to manufacturer’s protocol. Samples were randomized across batch runs, and no batch effects for age, sex, RIN and PMI were detected	not provided	AD_149_99-61	The raw data probe file was produced and background corrected using GenomeStudio data analysis software (Illumina). Raw expression data were exported and then analyzed at the probe level using R-package Lumi [18]. After computing the detection rate, 3 samples were removed (detection rate < 0.1), obtaining a final dataset of 195 samples (AD = 97; ND = 98). The dataset consisting of 42,179 transcri…	GPL10558	Ignazio,Stefano,Piras	ipiras@tgen.org	Translational Genomic Research Institute	445 N. Fifth Street, Phoenix	Phoenix	Arizona	85004	USA	NONE	42179	AD	92	male	middle temporal gyrus
middle_temporal_gyrus_AD_184_04-33	GSM3896084	Public on Jun 19 2019	Jun 18 2019	Jun 19 2019	RNA	1	middle_temporal_gyrus	Homo sapiens	tissue: middle temporal gyrus	Sex: male	expired_age (years): 70	diagnosis: AD	total RNA	Total RNA extracted from frozen MTG tissue was isolated with RNEasy Mini Kit (Qiagen) starting with 30 mg of tissue. A total of 2 samples were removed due to low RNA quality (RIN < 7).	biotin	The remaining 198 samples were prepared using TargetAMp – Nano labeling Kit (Ilumina, CA, USA).	9606	Samples were hybridized to HumanHT-12 v4 BeadChip array (Illumina) according to manufacturer’s protocol. Samples were randomized across batch runs, and no batch effects for age, sex, RIN and PMI were detected	not provided	AD_184_04-33	The raw data probe file was produced and background corrected using GenomeStudio data analysis software (Illumina). Raw expression data were exported and then analyzed at the probe level using R-package Lumi [18]. After computing the detection rate, 3 samples were removed (detection rate < 0.1), obtaining a final dataset of 195 samples (AD = 97; ND = 98). The dataset consisting of 42,179 transcri…	GPL10558	Ignazio,Stefano,Piras	ipiras@tgen.org	Translational Genomic Research Institute	445 N. Fifth Street, Phoenix	Phoenix	Arizona	85004	USA	NONE	42179	AD	70	male	middle temporal gyrus
middle_temporal_gyrus_AD_150_00-08	GSM3896085	Public on Jun 19 2019	Jun 18 2019	Jun 19 2019	RNA	1	middle_temporal_gyrus	Homo sapiens	tissue: middle temporal gyrus	Sex: male	expired_age (years): 84	diagnosis: AD	total RNA	Total RNA extracted from frozen MTG tissue was isolated with RNEasy Mini Kit (Qiagen) starting with 30 mg of tissue. A total of 2 samples were removed due to low RNA quality (RIN < 7).	biotin	The remaining 198 samples were prepared using TargetAMp – Nano labeling Kit (Ilumina, CA, USA).	9606	Samples were hybridized to HumanHT-12 v4 BeadChip array (Illumina) according to manufacturer’s protocol. Samples were randomized across batch runs, and no batch effects for age, sex, RIN and PMI were detected	not provided	AD_150_00-08	The raw data probe file was produced and background corrected using GenomeStudio data analysis software (Illumina). Raw expression data were exported and then analyzed at the probe level using R-package Lumi [18]. After computing the detection rate, 3 samples were removed (detection rate < 0.1), obtaining a final dataset of 195 samples (AD = 97; ND = 98). The dataset consisting of 42,179 transcri…	GPL10558	Ignazio,Stefano,Piras	ipiras@tgen.org	Translational Genomic Research Institute	445 N. Fifth Street, Phoenix	Phoenix	Arizona	85004	USA	NONE	42179	AD	84	male	middle temporal gyrus
middle_temporal_gyrus_AD_151_99-21	GSM3896086	Public on Jun 19 2019	Jun 18 2019	Jun 19 2019	RNA	1	middle_temporal_gyrus	Homo sapiens	tissue: middle temporal gyrus	Sex: male	expired_age (years): 86	diagnosis: AD	total RNA	Total RNA extracted from frozen MTG tissue was isolated with RNEasy Mini Kit (Qiagen) starting with 30 mg of tissue. A total of 2 samples were removed due to low RNA quality (RIN < 7).	biotin	The remaining 198 samples were prepared using TargetAMp – Nano labeling Kit (Ilumina, CA, USA).	9606	Samples were hybridized to HumanHT-12 v4 BeadChip array (Illumina) according to manufacturer’s protocol. Samples were randomized across batch runs, and no batch effects for age, sex, RIN and PMI were detected	not provided	AD_151_99-21	The raw data probe file was produced and background corrected using GenomeStudio data analysis software (Illumina). Raw expression data were exported and then analyzed at the probe level using R-package Lumi [18]. After computing the detection rate, 3 samples were removed (detection rate < 0.1), obtaining a final dataset of 195 samples (AD = 97; ND = 98). The dataset consisting of 42,179 transcri…	GPL10558	Ignazio,Stefano,Piras	ipiras@tgen.org	Translational Genomic Research Institute	445 N. Fifth Street, Phoenix	Phoenix	Arizona	85004	USA	NONE	42179	AD	86	male	middle temporal gyrus
middle_temporal_gyrus_AD_152_01-11	GSM3896087	Public on Jun 19 2019	Jun 18 2019	Jun 19 2019	RNA	1	middle_temporal_gyrus	Homo sapiens	tissue: middle temporal gyrus	Sex: female	expired_age (years): 95	diagnosis: AD	total RNA	Total RNA extracted from frozen MTG tissue was isolated with RNEasy Mini Kit (Qiagen) starting with 30 mg of tissue. A total of 2 samples were removed due to low RNA quality (RIN < 7).	biotin	The remaining 198 samples were prepared using TargetAMp – Nano labeling Kit (Ilumina, CA, USA).	9606	Samples were hybridized to HumanHT-12 v4 BeadChip array (Illumina) according to manufacturer’s protocol. Samples were randomized across batch runs, and no batch effects for age, sex, RIN and PMI were detected	not provided	AD_152_01-11	The raw data probe file was produced and background corrected using GenomeStudio data analysis software (Illumina). Raw expression data were exported and then analyzed at the probe level using R-package Lumi [18]. After computing the detection rate, 3 samples were removed (detection rate < 0.1), obtaining a final dataset of 195 samples (AD = 97; ND = 98). The dataset consisting of 42,179 transcri…	GPL10558	Ignazio,Stefano,Piras	ipiras@tgen.org	Translational Genomic Research Institute	445 N. Fifth Street, Phoenix	Phoenix	Arizona	85004	USA	NONE	42179	AD	95	female	middle temporal gyrus
middle_temporal_gyrus_AD_153_98-28	GSM3896088	Public on Jun 19 2019	Jun 18 2019	Jun 19 2019	RNA	1	middle_temporal_gyrus	Homo sapiens	tissue: middle temporal gyrus	Sex: male	expired_age (years): 88	diagnosis: AD	total RNA	Total RNA extracted from frozen MTG tissue was isolated with RNEasy Mini Kit (Qiagen) starting with 30 mg of tissue. A total of 2 samples were removed due to low RNA quality (RIN < 7).	biotin	The remaining 198 samples were prepared using TargetAMp – Nano labeling Kit (Ilumina, CA, USA).	9606	Samples were hybridized to HumanHT-12 v4 BeadChip array (Illumina) according to manufacturer’s protocol. Samples were randomized across batch runs, and no batch effects for age, sex, RIN and PMI were detected	not provided	AD_153_98-28	The raw data probe file was produced and background corrected using GenomeStudio data analysis software (Illumina). Raw expression data were exported and then analyzed at the probe level using R-package Lumi [18]. After computing the detection rate, 3 samples were removed (detection rate < 0.1), obtaining a final dataset of 195 samples (AD = 97; ND = 98). The dataset consisting of 42,179 transcri…	GPL10558	Ignazio,Stefano,Piras	ipiras@tgen.org	Translational Genomic Research Institute	445 N. Fifth Street, Phoenix	Phoenix	Arizona	85004	USA	NONE	42179	AD	88	male	middle temporal gyrus
middle_temporal_gyrus_AD_154_00-04	GSM3896089	Public on Jun 19 2019	Jun 18 2019	Jun 19 2019	RNA	1	middle_temporal_gyrus	Homo sapiens	tissue: middle temporal gyrus	Sex: male	expired_age (years): 79	diagnosis: AD	total RNA	Total RNA extracted from frozen MTG tissue was isolated with RNEasy Mini Kit (Qiagen) starting with 30 mg of tissue. A total of 2 samples were removed due to low RNA quality (RIN < 7).	biotin	The remaining 198 samples were prepared using TargetAMp – Nano labeling Kit (Ilumina, CA, USA).	9606	Samples were hybridized to HumanHT-12 v4 BeadChip array (Illumina) according to manufacturer’s protocol. Samples were randomized across batch runs, and no batch effects for age, sex, RIN and PMI were detected	not provided	AD_154_00-04	The raw data probe file was produced and background corrected using GenomeStudio data analysis software (Illumina). Raw expression data were exported and then analyzed at the probe level using R-package Lumi [18]. After computing the detection rate, 3 samples were removed (detection rate < 0.1), obtaining a final dataset of 195 samples (AD = 97; ND = 98). The dataset consisting of 42,179 transcri…	GPL10558	Ignazio,Stefano,Piras	ipiras@tgen.org	Translational Genomic Research Institute	445 N. Fifth Street, Phoenix	Phoenix	Arizona	85004	USA	NONE	42179	AD	79	male	middle temporal gyrus
middle_temporal_gyrus_AD_155_00-13	GSM3896090	Public on Jun 19 2019	Jun 18 2019	Jun 19 2019	RNA	1	middle_temporal_gyrus	Homo sapiens	tissue: middle temporal gyrus	Sex: male	expired_age (years): 87	diagnosis: AD	total RNA	Total RNA extracted from frozen MTG tissue was isolated with RNEasy Mini Kit (Qiagen) starting with 30 mg of tissue. A total of 2 samples were removed due to low RNA quality (RIN < 7).	biotin	The remaining 198 samples were prepared using TargetAMp – Nano labeling Kit (Ilumina, CA, USA).	9606	Samples were hybridized to HumanHT-12 v4 BeadChip array (Illumina) according to manufacturer’s protocol. Samples were randomized across batch runs, and no batch effects for age, sex, RIN and PMI were detected	not provided	AD_155_00-13	The raw data probe file was produced and background corrected using GenomeStudio data analysis software (Illumina). Raw expression data were exported and then analyzed at the probe level using R-package Lumi [18]. After computing the detection rate, 3 samples were removed (detection rate < 0.1), obtaining a final dataset of 195 samples (AD = 97; ND = 98). The dataset consisting of 42,179 transcri…	GPL10558	Ignazio,Stefano,Piras	ipiras@tgen.org	Translational Genomic Research Institute	445 N. Fifth Street, Phoenix	Phoenix	Arizona	85004	USA	NONE	42179	AD	87	male	middle temporal gyrus
middle_temporal_gyrus_AD_156_00-33	GSM3896091	Public on Jun 19 2019	Jun 18 2019	Jun 19 2019	RNA	1	middle_temporal_gyrus	Homo sapiens	tissue: middle temporal gyrus	Sex: female	expired_age (years): 73	diagnosis: AD	total RNA	Total RNA extracted from frozen MTG tissue was isolated with RNEasy Mini Kit (Qiagen) starting with 30 mg of tissue. A total of 2 samples were removed due to low RNA quality (RIN < 7).	biotin	The remaining 198 samples were prepared using TargetAMp – Nano labeling Kit (Ilumina, CA, USA).	9606	Samples were hybridized to HumanHT-12 v4 BeadChip array (Illumina) according to manufacturer’s protocol. Samples were randomized across batch runs, and no batch effects for age, sex, RIN and PMI were detected	not provided	AD_156_00-33	The raw data probe file was produced and background corrected using GenomeStudio data analysis software (Illumina). Raw expression data were exported and then analyzed at the probe level using R-package Lumi [18]. After computing the detection rate, 3 samples were removed (detection rate < 0.1), obtaining a final dataset of 195 samples (AD = 97; ND = 98). The dataset consisting of 42,179 transcri…	GPL10558	Ignazio,Stefano,Piras	ipiras@tgen.org	Translational Genomic Research Institute	445 N. Fifth Street, Phoenix	Phoenix	Arizona	85004	USA	NONE	42179	AD	73	female	middle temporal gyrus
middle_temporal_gyrus_AD_157_00-50	GSM3896092	Public on Jun 19 2019	Jun 18 2019	Jun 19 2019	RNA	1	middle_temporal_gyrus	Homo sapiens	tissue: middle temporal gyrus	Sex: female	expired_age (years): 90	diagnosis: AD	total RNA	Total RNA extracted from frozen MTG tissue was isolated with RNEasy Mini Kit (Qiagen) starting with 30 mg of tissue. A total of 2 samples were removed due to low RNA quality (RIN < 7).	biotin	The remaining 198 samples were prepared using TargetAMp – Nano labeling Kit (Ilumina, CA, USA).	9606	Samples were hybridized to HumanHT-12 v4 BeadChip array (Illumina) according to manufacturer’s protocol. Samples were randomized across batch runs, and no batch effects for age, sex, RIN and PMI were detected	not provided	AD_157_00-50	The raw data probe file was produced and background corrected using GenomeStudio data analysis software (Illumina). Raw expression data were exported and then analyzed at the probe level using R-package Lumi [18]. After computing the detection rate, 3 samples were removed (detection rate < 0.1), obtaining a final dataset of 195 samples (AD = 97; ND = 98). The dataset consisting of 42,179 transcri…	GPL10558	Ignazio,Stefano,Piras	ipiras@tgen.org	Translational Genomic Research Institute	445 N. Fifth Street, Phoenix	Phoenix	Arizona	85004	USA	NONE	42179	AD	90	female	middle temporal gyrus
middle_temporal_gyrus_AD_158_99-15	GSM3896093	Public on Jun 19 2019	Jun 18 2019	Jun 19 2019	RNA	1	middle_temporal_gyrus	Homo sapiens	tissue: middle temporal gyrus	Sex: male	expired_age (years): 83	diagnosis: AD	total RNA	Total RNA extracted from frozen MTG tissue was isolated with RNEasy Mini Kit (Qiagen) starting with 30 mg of tissue. A total of 2 samples were removed due to low RNA quality (RIN < 7).	biotin	The remaining 198 samples were prepared using TargetAMp – Nano labeling Kit (Ilumina, CA, USA).	9606	Samples were hybridized to HumanHT-12 v4 BeadChip array (Illumina) according to manufacturer’s protocol. Samples were randomized across batch runs, and no batch effects for age, sex, RIN and PMI were detected	not provided	AD_158_99-15	The raw data probe file was produced and background corrected using GenomeStudio data analysis software (Illumina). Raw expression data were exported and then analyzed at the probe level using R-package Lumi [18]. After computing the detection rate, 3 samples were removed (detection rate < 0.1), obtaining a final dataset of 195 samples (AD = 97; ND = 98). The dataset consisting of 42,179 transcri…	GPL10558	Ignazio,Stefano,Piras	ipiras@tgen.org	Translational Genomic Research Institute	445 N. Fifth Street, Phoenix	Phoenix	Arizona	85004	USA	NONE	42179	AD	83	male	middle temporal gyrus
middle_temporal_gyrus_AD_159_99-48	GSM3896094	Public on Jun 19 2019	Jun 18 2019	Jun 19 2019	RNA	1	middle_temporal_gyrus	Homo sapiens	tissue: middle temporal gyrus	Sex: female	expired_age (years): 85	diagnosis: AD	total RNA	Total RNA extracted from frozen MTG tissue was isolated with RNEasy Mini Kit (Qiagen) starting with 30 mg of tissue. A total of 2 samples were removed due to low RNA quality (RIN < 7).	biotin	The remaining 198 samples were prepared using TargetAMp – Nano labeling Kit (Ilumina, CA, USA).	9606	Samples were hybridized to HumanHT-12 v4 BeadChip array (Illumina) according to manufacturer’s protocol. Samples were randomized across batch runs, and no batch effects for age, sex, RIN and PMI were detected	not provided	AD_159_99-48	The raw data probe file was produced and background corrected using GenomeStudio data analysis software (Illumina). Raw expression data were exported and then analyzed at the probe level using R-package Lumi [18]. After computing the detection rate, 3 samples were removed (detection rate < 0.1), obtaining a final dataset of 195 samples (AD = 97; ND = 98). The dataset consisting of 42,179 transcri…	GPL10558	Ignazio,Stefano,Piras	ipiras@tgen.org	Translational Genomic Research Institute	445 N. Fifth Street, Phoenix	Phoenix	Arizona	85004	USA	NONE	42179	AD	85	female	middle temporal gyrus
middle_temporal_gyrus_AD_160_99-13	GSM3896095	Public on Jun 19 2019	Jun 18 2019	Jun 19 2019	RNA	1	middle_temporal_gyrus	Homo sapiens	tissue: middle temporal gyrus	Sex: male	expired_age (years): 74	diagnosis: AD	total RNA	Total RNA extracted from frozen MTG tissue was isolated with RNEasy Mini Kit (Qiagen) starting with 30 mg of tissue. A total of 2 samples were removed due to low RNA quality (RIN < 7).	biotin	The remaining 198 samples were prepared using TargetAMp – Nano labeling Kit (Ilumina, CA, USA).	9606	Samples were hybridized to HumanHT-12 v4 BeadChip array (Illumina) according to manufacturer’s protocol. Samples were randomized across batch runs, and no batch effects for age, sex, RIN and PMI were detected	not provided	AD_160_99-13	The raw data probe file was produced and background corrected using GenomeStudio data analysis software (Illumina). Raw expression data were exported and then analyzed at the probe level using R-package Lumi [18]. After computing the detection rate, 3 samples were removed (detection rate < 0.1), obtaining a final dataset of 195 samples (AD = 97; ND = 98). The dataset consisting of 42,179 transcri…	GPL10558	Ignazio,Stefano,Piras	ipiras@tgen.org	Translational Genomic Research Institute	445 N. Fifth Street, Phoenix	Phoenix	Arizona	85004	USA	NONE	42179	AD	74	male	middle temporal gyrus
middle_temporal_gyrus_AD_161_05-37	GSM3896096	Public on Jun 19 2019	Jun 18 2019	Jun 19 2019	RNA	1	middle_temporal_gyrus	Homo sapiens	tissue: middle temporal gyrus	Sex: male	expired_age (years): 71	diagnosis: AD	total RNA	Total RNA extracted from frozen MTG tissue was isolated with RNEasy Mini Kit (Qiagen) starting with 30 mg of tissue. A total of 2 samples were removed due to low RNA quality (RIN < 7).	biotin	The remaining 198 samples were prepared using TargetAMp – Nano labeling Kit (Ilumina, CA, USA).	9606	Samples were hybridized to HumanHT-12 v4 BeadChip array (Illumina) according to manufacturer’s protocol. Samples were randomized across batch runs, and no batch effects for age, sex, RIN and PMI were detected	not provided	AD_161_05-37	The raw data probe file was produced and background corrected using GenomeStudio data analysis software (Illumina). Raw expression data were exported and then analyzed at the probe level using R-package Lumi [18]. After computing the detection rate, 3 samples were removed (detection rate < 0.1), obtaining a final dataset of 195 samples (AD = 97; ND = 98). The dataset consisting of 42,179 transcri…	GPL10558	Ignazio,Stefano,Piras	ipiras@tgen.org	Translational Genomic Research Institute	445 N. Fifth Street, Phoenix	Phoenix	Arizona	85004	USA	NONE	42179	AD	71	male	middle temporal gyrus
middle_temporal_gyrus_AD_162_06-52	GSM3896097	Public on Jun 19 2019	Jun 18 2019	Jun 19 2019	RNA	1	middle_temporal_gyrus	Homo sapiens	tissue: middle temporal gyrus	Sex: female	expired_age (years): 78	diagnosis: AD	total RNA	Total RNA extracted from frozen MTG tissue was isolated with RNEasy Mini Kit (Qiagen) starting with 30 mg of tissue. A total of 2 samples were removed due to low RNA quality (RIN < 7).	biotin	The remaining 198 samples were prepared using TargetAMp – Nano labeling Kit (Ilumina, CA, USA).	9606	Samples were hybridized to HumanHT-12 v4 BeadChip array (Illumina) according to manufacturer’s protocol. Samples were randomized across batch runs, and no batch effects for age, sex, RIN and PMI were detected	not provided	AD_162_06-52	The raw data probe file was produced and background corrected using GenomeStudio data analysis software (Illumina). Raw expression data were exported and then analyzed at the probe level using R-package Lumi [18]. After computing the detection rate, 3 samples were removed (detection rate < 0.1), obtaining a final dataset of 195 samples (AD = 97; ND = 98). The dataset consisting of 42,179 transcri…	GPL10558	Ignazio,Stefano,Piras	ipiras@tgen.org	Translational Genomic Research Institute	445 N. Fifth Street, Phoenix	Phoenix	Arizona	85004	USA	NONE	42179	AD	78	female	middle temporal gyrus
middle_temporal_gyrus_AD_163_05-39	GSM3896098	Public on Jun 19 2019	Jun 18 2019	Jun 19 2019	RNA	1	middle_temporal_gyrus	Homo sapiens	tissue: middle temporal gyrus	Sex: male	expired_age (years): 82	diagnosis: AD	total RNA	Total RNA extracted from frozen MTG tissue was isolated with RNEasy Mini Kit (Qiagen) starting with 30 mg of tissue. A total of 2 samples were removed due to low RNA quality (RIN < 7).	biotin	The remaining 198 samples were prepared using TargetAMp – Nano labeling Kit (Ilumina, CA, USA).	9606	Samples were hybridized to HumanHT-12 v4 BeadChip array (Illumina) according to manufacturer’s protocol. Samples were randomized across batch runs, and no batch effects for age, sex, RIN and PMI were detected	not provided	AD_163_05-39	The raw data probe file was produced and background corrected using GenomeStudio data analysis software (Illumina). Raw expression data were exported and then analyzed at the probe level using R-package Lumi [18]. After computing the detection rate, 3 samples were removed (detection rate < 0.1), obtaining a final dataset of 195 samples (AD = 97; ND = 98). The dataset consisting of 42,179 transcri…	GPL10558	Ignazio,Stefano,Piras	ipiras@tgen.org	Translational Genomic Research Institute	445 N. Fifth Street, Phoenix	Phoenix	Arizona	85004	USA	NONE	42179	AD	82	male	middle temporal gyrus
middle_temporal_gyrus_AD_164_06-37	GSM3896099	Public on Jun 19 2019	Jun 18 2019	Jun 19 2019	RNA	1	middle_temporal_gyrus	Homo sapiens	tissue: middle temporal gyrus	Sex: male	expired_age (years): 85	diagnosis: AD	total RNA	Total RNA extracted from frozen MTG tissue was isolated with RNEasy Mini Kit (Qiagen) starting with 30 mg of tissue. A total of 2 samples were removed due to low RNA quality (RIN < 7).	biotin	The remaining 198 samples were prepared using TargetAMp – Nano labeling Kit (Ilumina, CA, USA).	9606	Samples were hybridized to HumanHT-12 v4 BeadChip array (Illumina) according to manufacturer’s protocol. Samples were randomized across batch runs, and no batch effects for age, sex, RIN and PMI were detected	not provided	AD_164_06-37	The raw data probe file was produced and background corrected using GenomeStudio data analysis software (Illumina). Raw expression data were exported and then analyzed at the probe level using R-package Lumi [18]. After computing the detection rate, 3 samples were removed (detection rate < 0.1), obtaining a final dataset of 195 samples (AD = 97; ND = 98). The dataset consisting of 42,179 transcri…	GPL10558	Ignazio,Stefano,Piras	ipiras@tgen.org	Translational Genomic Research Institute	445 N. Fifth Street, Phoenix	Phoenix	Arizona	85004	USA	NONE	42179	AD	85	male	middle temporal gyrus
middle_temporal_gyrus_AD_165_04-49	GSM3896100	Public on Jun 19 2019	Jun 18 2019	Jun 19 2019	RNA	1	middle_temporal_gyrus	Homo sapiens	tissue: middle temporal gyrus	Sex: female	expired_age (years): 96	diagnosis: AD	total RNA	Total RNA extracted from frozen MTG tissue was isolated with RNEasy Mini Kit (Qiagen) starting with 30 mg of tissue. A total of 2 samples were removed due to low RNA quality (RIN < 7).	biotin	The remaining 198 samples were prepared using TargetAMp – Nano labeling Kit (Ilumina, CA, USA).	9606	Samples were hybridized to HumanHT-12 v4 BeadChip array (Illumina) according to manufacturer’s protocol. Samples were randomized across batch runs, and no batch effects for age, sex, RIN and PMI were detected	not provided	AD_165_04-49	The raw data probe file was produced and background corrected using GenomeStudio data analysis software (Illumina). Raw expression data were exported and then analyzed at the probe level using R-package Lumi [18]. After computing the detection rate, 3 samples were removed (detection rate < 0.1), obtaining a final dataset of 195 samples (AD = 97; ND = 98). The dataset consisting of 42,179 transcri…	GPL10558	Ignazio,Stefano,Piras	ipiras@tgen.org	Translational Genomic Research Institute	445 N. Fifth Street, Phoenix	Phoenix	Arizona	85004	USA	NONE	42179	AD	96	female	middle temporal gyrus
middle_temporal_gyrus_AD_166_05-52	GSM3896101	Public on Jun 19 2019	Jun 18 2019	Jun 19 2019	RNA	1	middle_temporal_gyrus	Homo sapiens	tissue: middle temporal gyrus	Sex: female	expired_age (years): 70	diagnosis: AD	total RNA	Total RNA extracted from frozen MTG tissue was isolated with RNEasy Mini Kit (Qiagen) starting with 30 mg of tissue. A total of 2 samples were removed due to low RNA quality (RIN < 7).	biotin	The remaining 198 samples were prepared using TargetAMp – Nano labeling Kit (Ilumina, CA, USA).	9606	Samples were hybridized to HumanHT-12 v4 BeadChip array (Illumina) according to manufacturer’s protocol. Samples were randomized across batch runs, and no batch effects for age, sex, RIN and PMI were detected	not provided	AD_166_05-52	The raw data probe file was produced and background corrected using GenomeStudio data analysis software (Illumina). Raw expression data were exported and then analyzed at the probe level using R-package Lumi [18]. After computing the detection rate, 3 samples were removed (detection rate < 0.1), obtaining a final dataset of 195 samples (AD = 97; ND = 98). The dataset consisting of 42,179 transcri…	GPL10558	Ignazio,Stefano,Piras	ipiras@tgen.org	Translational Genomic Research Institute	445 N. Fifth Street, Phoenix	Phoenix	Arizona	85004	USA	NONE	42179	AD	70	female	middle temporal gyrus
middle_temporal_gyrus_AD_167_06-67	GSM3896102	Public on Jun 19 2019	Jun 18 2019	Jun 19 2019	RNA	1	middle_temporal_gyrus	Homo sapiens	tissue: middle temporal gyrus	Sex: female	expired_age (years): 78	diagnosis: AD	total RNA	Total RNA extracted from frozen MTG tissue was isolated with RNEasy Mini Kit (Qiagen) starting with 30 mg of tissue. A total of 2 samples were removed due to low RNA quality (RIN < 7).	biotin	The remaining 198 samples were prepared using TargetAMp – Nano labeling Kit (Ilumina, CA, USA).	9606	Samples were hybridized to HumanHT-12 v4 BeadChip array (Illumina) according to manufacturer’s protocol. Samples were randomized across batch runs, and no batch effects for age, sex, RIN and PMI were detected	not provided	AD_167_06-67	The raw data probe file was produced and background corrected using GenomeStudio data analysis software (Illumina). Raw expression data were exported and then analyzed at the probe level using R-package Lumi [18]. After computing the detection rate, 3 samples were removed (detection rate < 0.1), obtaining a final dataset of 195 samples (AD = 97; ND = 98). The dataset consisting of 42,179 transcri…	GPL10558	Ignazio,Stefano,Piras	ipiras@tgen.org	Translational Genomic Research Institute	445 N. Fifth Street, Phoenix	Phoenix	Arizona	85004	USA	NONE	42179	AD	78	female	middle temporal gyrus
middle_temporal_gyrus_AD_168_04-16	GSM3896103	Public on Jun 19 2019	Jun 18 2019	Jun 19 2019	RNA	1	middle_temporal_gyrus	Homo sapiens	tissue: middle temporal gyrus	Sex: female	expired_age (years): 77	diagnosis: AD	total RNA	Total RNA extracted from frozen MTG tissue was isolated with RNEasy Mini Kit (Qiagen) starting with 30 mg of tissue. A total of 2 samples were removed due to low RNA quality (RIN < 7).	biotin	The remaining 198 samples were prepared using TargetAMp – Nano labeling Kit (Ilumina, CA, USA).	9606	Samples were hybridized to HumanHT-12 v4 BeadChip array (Illumina) according to manufacturer’s protocol. Samples were randomized across batch runs, and no batch effects for age, sex, RIN and PMI were detected	not provided	AD_168_04-16	The raw data probe file was produced and background corrected using GenomeStudio data analysis software (Illumina). Raw expression data were exported and then analyzed at the probe level using R-package Lumi [18]. After computing the detection rate, 3 samples were removed (detection rate < 0.1), obtaining a final dataset of 195 samples (AD = 97; ND = 98). The dataset consisting of 42,179 transcri…	GPL10558	Ignazio,Stefano,Piras	ipiras@tgen.org	Translational Genomic Research Institute	445 N. Fifth Street, Phoenix	Phoenix	Arizona	85004	USA	NONE	42179	AD	77	female	middle temporal gyrus
middle_temporal_gyrus_AD_169_04-28	GSM3896104	Public on Jun 19 2019	Jun 18 2019	Jun 19 2019	RNA	1	middle_temporal_gyrus	Homo sapiens	tissue: middle temporal gyrus	Sex: female	expired_age (years): 87	diagnosis: AD	total RNA	Total RNA extracted from frozen MTG tissue was isolated with RNEasy Mini Kit (Qiagen) starting with 30 mg of tissue. A total of 2 samples were removed due to low RNA quality (RIN < 7).	biotin	The remaining 198 samples were prepared using TargetAMp – Nano labeling Kit (Ilumina, CA, USA).	9606	Samples were hybridized to HumanHT-12 v4 BeadChip array (Illumina) according to manufacturer’s protocol. Samples were randomized across batch runs, and no batch effects for age, sex, RIN and PMI were detected	not provided	AD_169_04-28	The raw data probe file was produced and background corrected using GenomeStudio data analysis software (Illumina). Raw expression data were exported and then analyzed at the probe level using R-package Lumi [18]. After computing the detection rate, 3 samples were removed (detection rate < 0.1), obtaining a final dataset of 195 samples (AD = 97; ND = 98). The dataset consisting of 42,179 transcri…	GPL10558	Ignazio,Stefano,Piras	ipiras@tgen.org	Translational Genomic Research Institute	445 N. Fifth Street, Phoenix	Phoenix	Arizona	85004	USA	NONE	42179	AD	87	female	middle temporal gyrus
middle_temporal_gyrus_AD_170_04-06	GSM3896105	Public on Jun 19 2019	Jun 18 2019	Jun 19 2019	RNA	1	middle_temporal_gyrus	Homo sapiens	tissue: middle temporal gyrus	Sex: male	expired_age (years): 84	diagnosis: AD	total RNA	Total RNA extracted from frozen MTG tissue was isolated with RNEasy Mini Kit (Qiagen) starting with 30 mg of tissue. A total of 2 samples were removed due to low RNA quality (RIN < 7).	biotin	The remaining 198 samples were prepared using TargetAMp – Nano labeling Kit (Ilumina, CA, USA).	9606	Samples were hybridized to HumanHT-12 v4 BeadChip array (Illumina) according to manufacturer’s protocol. Samples were randomized across batch runs, and no batch effects for age, sex, RIN and PMI were detected	not provided	AD_170_04-06	The raw data probe file was produced and background corrected using GenomeStudio data analysis software (Illumina). Raw expression data were exported and then analyzed at the probe level using R-package Lumi [18]. After computing the detection rate, 3 samples were removed (detection rate < 0.1), obtaining a final dataset of 195 samples (AD = 97; ND = 98). The dataset consisting of 42,179 transcri…	GPL10558	Ignazio,Stefano,Piras	ipiras@tgen.org	Translational Genomic Research Institute	445 N. Fifth Street, Phoenix	Phoenix	Arizona	85004	USA	NONE	42179	AD	84	male	middle temporal gyrus
middle_temporal_gyrus_AD_171_05-01	GSM3896106	Public on Jun 19 2019	Jun 18 2019	Jun 19 2019	RNA	1	middle_temporal_gyrus	Homo sapiens	tissue: middle temporal gyrus	Sex: male	expired_age (years): 98	diagnosis: AD	total RNA	Total RNA extracted from frozen MTG tissue was isolated with RNEasy Mini Kit (Qiagen) starting with 30 mg of tissue. A total of 2 samples were removed due to low RNA quality (RIN < 7).	biotin	The remaining 198 samples were prepared using TargetAMp – Nano labeling Kit (Ilumina, CA, USA).	9606	Samples were hybridized to HumanHT-12 v4 BeadChip array (Illumina) according to manufacturer’s protocol. Samples were randomized across batch runs, and no batch effects for age, sex, RIN and PMI were detected	not provided	AD_171_05-01	The raw data probe file was produced and background corrected using GenomeStudio data analysis software (Illumina). Raw expression data were exported and then analyzed at the probe level using R-package Lumi [18]. After computing the detection rate, 3 samples were removed (detection rate < 0.1), obtaining a final dataset of 195 samples (AD = 97; ND = 98). The dataset consisting of 42,179 transcri…	GPL10558	Ignazio,Stefano,Piras	ipiras@tgen.org	Translational Genomic Research Institute	445 N. Fifth Street, Phoenix	Phoenix	Arizona	85004	USA	NONE	42179	AD	98	male	middle temporal gyrus
middle_temporal_gyrus_AD_172_03-40	GSM3896107	Public on Jun 19 2019	Jun 18 2019	Jun 19 2019	RNA	1	middle_temporal_gyrus	Homo sapiens	tissue: middle temporal gyrus	Sex: male	expired_age (years): 75	diagnosis: AD	total RNA	Total RNA extracted from frozen MTG tissue was isolated with RNEasy Mini Kit (Qiagen) starting with 30 mg of tissue. A total of 2 samples were removed due to low RNA quality (RIN < 7).	biotin	The remaining 198 samples were prepared using TargetAMp – Nano labeling Kit (Ilumina, CA, USA).	9606	Samples were hybridized to HumanHT-12 v4 BeadChip array (Illumina) according to manufacturer’s protocol. Samples were randomized across batch runs, and no batch effects for age, sex, RIN and PMI were detected	not provided	AD_172_03-40	The raw data probe file was produced and background corrected using GenomeStudio data analysis software (Illumina). Raw expression data were exported and then analyzed at the probe level using R-package Lumi [18]. After computing the detection rate, 3 samples were removed (detection rate < 0.1), obtaining a final dataset of 195 samples (AD = 97; ND = 98). The dataset consisting of 42,179 transcri…	GPL10558	Ignazio,Stefano,Piras	ipiras@tgen.org	Translational Genomic Research Institute	445 N. Fifth Street, Phoenix	Phoenix	Arizona	85004	USA	NONE	42179	AD	75	male	middle temporal gyrus
middle_temporal_gyrus_AD_173_03-54	GSM3896108	Public on Jun 19 2019	Jun 18 2019	Jun 19 2019	RNA	1	middle_temporal_gyrus	Homo sapiens	tissue: middle temporal gyrus	Sex: male	expired_age (years): 76	diagnosis: AD	total RNA	Total RNA extracted from frozen MTG tissue was isolated with RNEasy Mini Kit (Qiagen) starting with 30 mg of tissue. A total of 2 samples were removed due to low RNA quality (RIN < 7).	biotin	The remaining 198 samples were prepared using TargetAMp – Nano labeling Kit (Ilumina, CA, USA).	9606	Samples were hybridized to HumanHT-12 v4 BeadChip array (Illumina) according to manufacturer’s protocol. Samples were randomized across batch runs, and no batch effects for age, sex, RIN and PMI were detected	not provided	AD_173_03-54	The raw data probe file was produced and background corrected using GenomeStudio data analysis software (Illumina). Raw expression data were exported and then analyzed at the probe level using R-package Lumi [18]. After computing the detection rate, 3 samples were removed (detection rate < 0.1), obtaining a final dataset of 195 samples (AD = 97; ND = 98). The dataset consisting of 42,179 transcri…	GPL10558	Ignazio,Stefano,Piras	ipiras@tgen.org	Translational Genomic Research Institute	445 N. Fifth Street, Phoenix	Phoenix	Arizona	85004	USA	NONE	42179	AD	76	male	middle temporal gyrus
middle_temporal_gyrus_AD_174_05-25	GSM3896109	Public on Jun 19 2019	Jun 18 2019	Jun 19 2019	RNA	1	middle_temporal_gyrus	Homo sapiens	tissue: middle temporal gyrus	Sex: female	expired_age (years): 94	diagnosis: AD	total RNA	Total RNA extracted from frozen MTG tissue was isolated with RNEasy Mini Kit (Qiagen) starting with 30 mg of tissue. A total of 2 samples were removed due to low RNA quality (RIN < 7).	biotin	The remaining 198 samples were prepared using TargetAMp – Nano labeling Kit (Ilumina, CA, USA).	9606	Samples were hybridized to HumanHT-12 v4 BeadChip array (Illumina) according to manufacturer’s protocol. Samples were randomized across batch runs, and no batch effects for age, sex, RIN and PMI were detected	not provided	AD_174_05-25	The raw data probe file was produced and background corrected using GenomeStudio data analysis software (Illumina). Raw expression data were exported and then analyzed at the probe level using R-package Lumi [18]. After computing the detection rate, 3 samples were removed (detection rate < 0.1), obtaining a final dataset of 195 samples (AD = 97; ND = 98). The dataset consisting of 42,179 transcri…	GPL10558	Ignazio,Stefano,Piras	ipiras@tgen.org	Translational Genomic Research Institute	445 N. Fifth Street, Phoenix	Phoenix	Arizona	85004	USA	NONE	42179	AD	94	female	middle temporal gyrus
middle_temporal_gyrus_AD_175_98-12	GSM3896110	Public on Jun 19 2019	Jun 18 2019	Jun 19 2019	RNA	1	middle_temporal_gyrus	Homo sapiens	tissue: middle temporal gyrus	Sex: male	expired_age (years): 84	diagnosis: AD	total RNA	Total RNA extracted from frozen MTG tissue was isolated with RNEasy Mini Kit (Qiagen) starting with 30 mg of tissue. A total of 2 samples were removed due to low RNA quality (RIN < 7).	biotin	The remaining 198 samples were prepared using TargetAMp – Nano labeling Kit (Ilumina, CA, USA).	9606	Samples were hybridized to HumanHT-12 v4 BeadChip array (Illumina) according to manufacturer’s protocol. Samples were randomized across batch runs, and no batch effects for age, sex, RIN and PMI were detected	not provided	AD_175_98-12	The raw data probe file was produced and background corrected using GenomeStudio data analysis software (Illumina). Raw expression data were exported and then analyzed at the probe level using R-package Lumi [18]. After computing the detection rate, 3 samples were removed (detection rate < 0.1), obtaining a final dataset of 195 samples (AD = 97; ND = 98). The dataset consisting of 42,179 transcri…	GPL10558	Ignazio,Stefano,Piras	ipiras@tgen.org	Translational Genomic Research Institute	445 N. Fifth Street, Phoenix	Phoenix	Arizona	85004	USA	NONE	42179	AD	84	male	middle temporal gyrus
middle_temporal_gyrus_AD_185_05-19	GSM3896111	Public on Jun 19 2019	Jun 18 2019	Jun 19 2019	RNA	1	middle_temporal_gyrus	Homo sapiens	tissue: middle temporal gyrus	Sex: female	expired_age (years): 75	diagnosis: AD	total RNA	Total RNA extracted from frozen MTG tissue was isolated with RNEasy Mini Kit (Qiagen) starting with 30 mg of tissue. A total of 2 samples were removed due to low RNA quality (RIN < 7).	biotin	The remaining 198 samples were prepared using TargetAMp – Nano labeling Kit (Ilumina, CA, USA).	9606	Samples were hybridized to HumanHT-12 v4 BeadChip array (Illumina) according to manufacturer’s protocol. Samples were randomized across batch runs, and no batch effects for age, sex, RIN and PMI were detected	not provided	AD_185_05-19	The raw data probe file was produced and background corrected using GenomeStudio data analysis software (Illumina). Raw expression data were exported and then analyzed at the probe level using R-package Lumi [18]. After computing the detection rate, 3 samples were removed (detection rate < 0.1), obtaining a final dataset of 195 samples (AD = 97; ND = 98). The dataset consisting of 42,179 transcri…	GPL10558	Ignazio,Stefano,Piras	ipiras@tgen.org	Translational Genomic Research Institute	445 N. Fifth Street, Phoenix	Phoenix	Arizona	85004	USA	NONE	42179	AD	75	female	middle temporal gyrus
middle_temporal_gyrus_ND_186_95-30	GSM3896112	Public on Jun 19 2019	Jun 18 2019	Jun 19 2019	RNA	1	middle_temporal_gyrus	Homo sapiens	tissue: middle temporal gyrus	Sex: male	expired_age (years): 75	diagnosis: ND	total RNA	Total RNA extracted from frozen MTG tissue was isolated with RNEasy Mini Kit (Qiagen) starting with 30 mg of tissue. A total of 2 samples were removed due to low RNA quality (RIN < 7).	biotin	The remaining 198 samples were prepared using TargetAMp – Nano labeling Kit (Ilumina, CA, USA).	9606	Samples were hybridized to HumanHT-12 v4 BeadChip array (Illumina) according to manufacturer’s protocol. Samples were randomized across batch runs, and no batch effects for age, sex, RIN and PMI were detected	not provided	ND_186_95-30	The raw data probe file was produced and background corrected using GenomeStudio data analysis software (Illumina). Raw expression data were exported and then analyzed at the probe level using R-package Lumi [18]. After computing the detection rate, 3 samples were removed (detection rate < 0.1), obtaining a final dataset of 195 samples (AD = 97; ND = 98). The dataset consisting of 42,179 transcri…	GPL10558	Ignazio,Stefano,Piras	ipiras@tgen.org	Translational Genomic Research Institute	445 N. Fifth Street, Phoenix	Phoenix	Arizona	85004	USA	NONE	42179	ND	75	male	middle temporal gyrus
middle_temporal_gyrus_ND_187_95-36	GSM3896113	Public on Jun 19 2019	Jun 18 2019	Jun 19 2019	RNA	1	middle_temporal_gyrus	Homo sapiens	tissue: middle temporal gyrus	Sex: female	expired_age (years): 92	diagnosis: ND	total RNA	Total RNA extracted from frozen MTG tissue was isolated with RNEasy Mini Kit (Qiagen) starting with 30 mg of tissue. A total of 2 samples were removed due to low RNA quality (RIN < 7).	biotin	The remaining 198 samples were prepared using TargetAMp – Nano labeling Kit (Ilumina, CA, USA).	9606	Samples were hybridized to HumanHT-12 v4 BeadChip array (Illumina) according to manufacturer’s protocol. Samples were randomized across batch runs, and no batch effects for age, sex, RIN and PMI were detected	not provided	ND_187_95-36	The raw data probe file was produced and background corrected using GenomeStudio data analysis software (Illumina). Raw expression data were exported and then analyzed at the probe level using R-package Lumi [18]. After computing the detection rate, 3 samples were removed (detection rate < 0.1), obtaining a final dataset of 195 samples (AD = 97; ND = 98). The dataset consisting of 42,179 transcri…	GPL10558	Ignazio,Stefano,Piras	ipiras@tgen.org	Translational Genomic Research Institute	445 N. Fifth Street, Phoenix	Phoenix	Arizona	85004	USA	NONE	42179	ND	92	female	middle temporal gyrus
middle_temporal_gyrus_ND_188_95-38	GSM3896114	Public on Jun 19 2019	Jun 18 2019	Jun 19 2019	RNA	1	middle_temporal_gyrus	Homo sapiens	tissue: middle temporal gyrus	Sex: female	expired_age (years): 81	diagnosis: ND	total RNA	Total RNA extracted from frozen MTG tissue was isolated with RNEasy Mini Kit (Qiagen) starting with 30 mg of tissue. A total of 2 samples were removed due to low RNA quality (RIN < 7).	biotin	The remaining 198 samples were prepared using TargetAMp – Nano labeling Kit (Ilumina, CA, USA).	9606	Samples were hybridized to HumanHT-12 v4 BeadChip array (Illumina) according to manufacturer’s protocol. Samples were randomized across batch runs, and no batch effects for age, sex, RIN and PMI were detected	not provided	ND_188_95-38	The raw data probe file was produced and background corrected using GenomeStudio data analysis software (Illumina). Raw expression data were exported and then analyzed at the probe level using R-package Lumi [18]. After computing the detection rate, 3 samples were removed (detection rate < 0.1), obtaining a final dataset of 195 samples (AD = 97; ND = 98). The dataset consisting of 42,179 transcri…	GPL10558	Ignazio,Stefano,Piras	ipiras@tgen.org	Translational Genomic Research Institute	445 N. Fifth Street, Phoenix	Phoenix	Arizona	85004	USA	NONE	42179	ND	81	female	middle temporal gyrus
middle_temporal_gyrus_ND_189_95-03	GSM3896115	Public on Jun 19 2019	Jun 18 2019	Jun 19 2019	RNA	1	middle_temporal_gyrus	Homo sapiens	tissue: middle temporal gyrus	Sex: female	expired_age (years): 77	diagnosis: ND	total RNA	Total RNA extracted from frozen MTG tissue was isolated with RNEasy Mini Kit (Qiagen) starting with 30 mg of tissue. A total of 2 samples were removed due to low RNA quality (RIN < 7).	biotin	The remaining 198 samples were prepared using TargetAMp – Nano labeling Kit (Ilumina, CA, USA).	9606	Samples were hybridized to HumanHT-12 v4 BeadChip array (Illumina) according to manufacturer’s protocol. Samples were randomized across batch runs, and no batch effects for age, sex, RIN and PMI were detected	not provided	ND_189_95-03	The raw data probe file was produced and background corrected using GenomeStudio data analysis software (Illumina). Raw expression data were exported and then analyzed at the probe level using R-package Lumi [18]. After computing the detection rate, 3 samples were removed (detection rate < 0.1), obtaining a final dataset of 195 samples (AD = 97; ND = 98). The dataset consisting of 42,179 transcri…	GPL10558	Ignazio,Stefano,Piras	ipiras@tgen.org	Translational Genomic Research Institute	445 N. Fifth Street, Phoenix	Phoenix	Arizona	85004	USA	NONE	42179	ND	77	female	middle temporal gyrus
middle_temporal_gyrus_AD_190_99-24	GSM3896116	Public on Jun 19 2019	Jun 18 2019	Jun 19 2019	RNA	1	middle_temporal_gyrus	Homo sapiens	tissue: middle temporal gyrus	Sex: male	expired_age (years): 88	diagnosis: AD	total RNA	Total RNA extracted from frozen MTG tissue was isolated with RNEasy Mini Kit (Qiagen) starting with 30 mg of tissue. A total of 2 samples were removed due to low RNA quality (RIN < 7).	biotin	The remaining 198 samples were prepared using TargetAMp – Nano labeling Kit (Ilumina, CA, USA).	9606	Samples were hybridized to HumanHT-12 v4 BeadChip array (Illumina) according to manufacturer’s protocol. Samples were randomized across batch runs, and no batch effects for age, sex, RIN and PMI were detected	not provided	AD_190_99-24	The raw data probe file was produced and background corrected using GenomeStudio data analysis software (Illumina). Raw expression data were exported and then analyzed at the probe level using R-package Lumi [18]. After computing the detection rate, 3 samples were removed (detection rate < 0.1), obtaining a final dataset of 195 samples (AD = 97; ND = 98). The dataset consisting of 42,179 transcri…	GPL10558	Ignazio,Stefano,Piras	ipiras@tgen.org	Translational Genomic Research Institute	445 N. Fifth Street, Phoenix	Phoenix	Arizona	85004	USA	NONE	42179	AD	88	male	middle temporal gyrus
middle_temporal_gyrus_AD_191_07-02	GSM3896117	Public on Jun 19 2019	Jun 18 2019	Jun 19 2019	RNA	1	middle_temporal_gyrus	Homo sapiens	tissue: middle temporal gyrus	Sex: female	expired_age (years): 87	diagnosis: AD	total RNA	Total RNA extracted from frozen MTG tissue was isolated with RNEasy Mini Kit (Qiagen) starting with 30 mg of tissue. A total of 2 samples were removed due to low RNA quality (RIN < 7).	biotin	The remaining 198 samples were prepared using TargetAMp – Nano labeling Kit (Ilumina, CA, USA).	9606	Samples were hybridized to HumanHT-12 v4 BeadChip array (Illumina) according to manufacturer’s protocol. Samples were randomized across batch runs, and no batch effects for age, sex, RIN and PMI were detected	not provided	AD_191_07-02	The raw data probe file was produced and background corrected using GenomeStudio data analysis software (Illumina). Raw expression data were exported and then analyzed at the probe level using R-package Lumi [18]. After computing the detection rate, 3 samples were removed (detection rate < 0.1), obtaining a final dataset of 195 samples (AD = 97; ND = 98). The dataset consisting of 42,179 transcri…	GPL10558	Ignazio,Stefano,Piras	ipiras@tgen.org	Translational Genomic Research Institute	445 N. Fifth Street, Phoenix	Phoenix	Arizona	85004	USA	NONE	42179	AD	87	female	middle temporal gyrus
middle_temporal_gyrus_AD_192_03-19	GSM3896118	Public on Jun 19 2019	Jun 18 2019	Jun 19 2019	RNA	1	middle_temporal_gyrus	Homo sapiens	tissue: middle temporal gyrus	Sex: female	expired_age (years): 77	diagnosis: AD	total RNA	Total RNA extracted from frozen MTG tissue was isolated with RNEasy Mini Kit (Qiagen) starting with 30 mg of tissue. A total of 2 samples were removed due to low RNA quality (RIN < 7).	biotin	The remaining 198 samples were prepared using TargetAMp – Nano labeling Kit (Ilumina, CA, USA).	9606	Samples were hybridized to HumanHT-12 v4 BeadChip array (Illumina) according to manufacturer’s protocol. Samples were randomized across batch runs, and no batch effects for age, sex, RIN and PMI were detected	not provided	AD_192_03-19	The raw data probe file was produced and background corrected using GenomeStudio data analysis software (Illumina). Raw expression data were exported and then analyzed at the probe level using R-package Lumi [18]. After computing the detection rate, 3 samples were removed (detection rate < 0.1), obtaining a final dataset of 195 samples (AD = 97; ND = 98). The dataset consisting of 42,179 transcri…	GPL10558	Ignazio,Stefano,Piras	ipiras@tgen.org	Translational Genomic Research Institute	445 N. Fifth Street, Phoenix	Phoenix	Arizona	85004	USA	NONE	42179	AD	77	female	middle temporal gyrus
middle_temporal_gyrus_AD_193_01-33	GSM3896119	Public on Jun 19 2019	Jun 18 2019	Jun 19 2019	RNA	1	middle_temporal_gyrus	Homo sapiens	tissue: middle temporal gyrus	Sex: male	expired_age (years): 93	diagnosis: AD	total RNA	Total RNA extracted from frozen MTG tissue was isolated with RNEasy Mini Kit (Qiagen) starting with 30 mg of tissue. A total of 2 samples were removed due to low RNA quality (RIN < 7).	biotin	The remaining 198 samples were prepared using TargetAMp – Nano labeling Kit (Ilumina, CA, USA).	9606	Samples were hybridized to HumanHT-12 v4 BeadChip array (Illumina) according to manufacturer’s protocol. Samples were randomized across batch runs, and no batch effects for age, sex, RIN and PMI were detected	not provided	AD_193_01-33	The raw data probe file was produced and background corrected using GenomeStudio data analysis software (Illumina). Raw expression data were exported and then analyzed at the probe level using R-package Lumi [18]. After computing the detection rate, 3 samples were removed (detection rate < 0.1), obtaining a final dataset of 195 samples (AD = 97; ND = 98). The dataset consisting of 42,179 transcri…	GPL10558	Ignazio,Stefano,Piras	ipiras@tgen.org	Translational Genomic Research Institute	445 N. Fifth Street, Phoenix	Phoenix	Arizona	85004	USA	NONE	42179	AD	93	male	middle temporal gyrus
middle_temporal_gyrus_AD_194_05-57	GSM3896120	Public on Jun 19 2019	Jun 18 2019	Jun 19 2019	RNA	1	middle_temporal_gyrus	Homo sapiens	tissue: middle temporal gyrus	Sex: female	expired_age (years): 97	diagnosis: AD	total RNA	Total RNA extracted from frozen MTG tissue was isolated with RNEasy Mini Kit (Qiagen) starting with 30 mg of tissue. A total of 2 samples were removed due to low RNA quality (RIN < 7).	biotin	The remaining 198 samples were prepared using TargetAMp – Nano labeling Kit (Ilumina, CA, USA).	9606	Samples were hybridized to HumanHT-12 v4 BeadChip array (Illumina) according to manufacturer’s protocol. Samples were randomized across batch runs, and no batch effects for age, sex, RIN and PMI were detected	not provided	AD_194_05-57	The raw data probe file was produced and background corrected using GenomeStudio data analysis software (Illumina). Raw expression data were exported and then analyzed at the probe level using R-package Lumi [18]. After computing the detection rate, 3 samples were removed (detection rate < 0.1), obtaining a final dataset of 195 samples (AD = 97; ND = 98). The dataset consisting of 42,179 transcri…	GPL10558	Ignazio,Stefano,Piras	ipiras@tgen.org	Translational Genomic Research Institute	445 N. Fifth Street, Phoenix	Phoenix	Arizona	85004	USA	NONE	42179	AD	97	female	middle temporal gyrus
middle_temporal_gyrus_AD_195_08-59	GSM3896121	Public on Jun 19 2019	Jun 18 2019	Jun 19 2019	RNA	1	middle_temporal_gyrus	Homo sapiens	tissue: middle temporal gyrus	Sex: male	expired_age (years): 89	diagnosis: AD	total RNA	Total RNA extracted from frozen MTG tissue was isolated with RNEasy Mini Kit (Qiagen) starting with 30 mg of tissue. A total of 2 samples were removed due to low RNA quality (RIN < 7).	biotin	The remaining 198 samples were prepared using TargetAMp – Nano labeling Kit (Ilumina, CA, USA).	9606	Samples were hybridized to HumanHT-12 v4 BeadChip array (Illumina) according to manufacturer’s protocol. Samples were randomized across batch runs, and no batch effects for age, sex, RIN and PMI were detected	not provided	AD_195_08-59	The raw data probe file was produced and background corrected using GenomeStudio data analysis software (Illumina). Raw expression data were exported and then analyzed at the probe level using R-package Lumi [18]. After computing the detection rate, 3 samples were removed (detection rate < 0.1), obtaining a final dataset of 195 samples (AD = 97; ND = 98). The dataset consisting of 42,179 transcri…	GPL10558	Ignazio,Stefano,Piras	ipiras@tgen.org	Translational Genomic Research Institute	445 N. Fifth Street, Phoenix	Phoenix	Arizona	85004	USA	NONE	42179	AD	89	male	middle temporal gyrus
middle_temporal_gyrus_AD_196_99-06	GSM3896122	Public on Jun 19 2019	Jun 18 2019	Jun 19 2019	RNA	1	middle_temporal_gyrus	Homo sapiens	tissue: middle temporal gyrus	Sex: male	expired_age (years): 88	diagnosis: AD	total RNA	Total RNA extracted from frozen MTG tissue was isolated with RNEasy Mini Kit (Qiagen) starting with 30 mg of tissue. A total of 2 samples were removed due to low RNA quality (RIN < 7).	biotin	The remaining 198 samples were prepared using TargetAMp – Nano labeling Kit (Ilumina, CA, USA).	9606	Samples were hybridized to HumanHT-12 v4 BeadChip array (Illumina) according to manufacturer’s protocol. Samples were randomized across batch runs, and no batch effects for age, sex, RIN and PMI were detected	not provided	AD_196_99-06	The raw data probe file was produced and background corrected using GenomeStudio data analysis software (Illumina). Raw expression data were exported and then analyzed at the probe level using R-package Lumi [18]. After computing the detection rate, 3 samples were removed (detection rate < 0.1), obtaining a final dataset of 195 samples (AD = 97; ND = 98). The dataset consisting of 42,179 transcri…	GPL10558	Ignazio,Stefano,Piras	ipiras@tgen.org	Translational Genomic Research Institute	445 N. Fifth Street, Phoenix	Phoenix	Arizona	85004	USA	NONE	42179	AD	88	male	middle temporal gyrus
middle_temporal_gyrus_AD_197_00-47	GSM3896123	Public on Jun 19 2019	Jun 18 2019	Jun 19 2019	RNA	1	middle_temporal_gyrus	Homo sapiens	tissue: middle temporal gyrus	Sex: male	expired_age (years): 73	diagnosis: AD	total RNA	Total RNA extracted from frozen MTG tissue was isolated with RNEasy Mini Kit (Qiagen) starting with 30 mg of tissue. A total of 2 samples were removed due to low RNA quality (RIN < 7).	biotin	The remaining 198 samples were prepared using TargetAMp – Nano labeling Kit (Ilumina, CA, USA).	9606	Samples were hybridized to HumanHT-12 v4 BeadChip array (Illumina) according to manufacturer’s protocol. Samples were randomized across batch runs, and no batch effects for age, sex, RIN and PMI were detected	not provided	AD_197_00-47	The raw data probe file was produced and background corrected using GenomeStudio data analysis software (Illumina). Raw expression data were exported and then analyzed at the probe level using R-package Lumi [18]. After computing the detection rate, 3 samples were removed (detection rate < 0.1), obtaining a final dataset of 195 samples (AD = 97; ND = 98). The dataset consisting of 42,179 transcri…	GPL10558	Ignazio,Stefano,Piras	ipiras@tgen.org	Translational Genomic Research Institute	445 N. Fifth Street, Phoenix	Phoenix	Arizona	85004	USA	NONE	42179	AD	73	male	middle temporal gyrus
middle_temporal_gyrus_AD_198_01-13	GSM3896124	Public on Jun 19 2019	Jun 18 2019	Jun 19 2019	RNA	1	middle_temporal_gyrus	Homo sapiens	tissue: middle temporal gyrus	Sex: female	expired_age (years): 91	diagnosis: AD	total RNA	Total RNA extracted from frozen MTG tissue was isolated with RNEasy Mini Kit (Qiagen) starting with 30 mg of tissue. A total of 2 samples were removed due to low RNA quality (RIN < 7).	biotin	The remaining 198 samples were prepared using TargetAMp – Nano labeling Kit (Ilumina, CA, USA).	9606	Samples were hybridized to HumanHT-12 v4 BeadChip array (Illumina) according to manufacturer’s protocol. Samples were randomized across batch runs, and no batch effects for age, sex, RIN and PMI were detected	not provided	AD_198_01-13	The raw data probe file was produced and background corrected using GenomeStudio data analysis software (Illumina). Raw expression data were exported and then analyzed at the probe level using R-package Lumi [18]. After computing the detection rate, 3 samples were removed (detection rate < 0.1), obtaining a final dataset of 195 samples (AD = 97; ND = 98). The dataset consisting of 42,179 transcri…	GPL10558	Ignazio,Stefano,Piras	ipiras@tgen.org	Translational Genomic Research Institute	445 N. Fifth Street, Phoenix	Phoenix	Arizona	85004	USA	NONE	42179	AD	91	female	middle temporal gyrus
middle_temporal_gyrus_AD_199_98-18	GSM3896125	Public on Jun 19 2019	Jun 18 2019	Jun 19 2019	RNA	1	middle_temporal_gyrus	Homo sapiens	tissue: middle temporal gyrus	Sex: female	expired_age (years): 91	diagnosis: AD	total RNA	Total RNA extracted from frozen MTG tissue was isolated with RNEasy Mini Kit (Qiagen) starting with 30 mg of tissue. A total of 2 samples were removed due to low RNA quality (RIN < 7).	biotin	The remaining 198 samples were prepared using TargetAMp – Nano labeling Kit (Ilumina, CA, USA).	9606	Samples were hybridized to HumanHT-12 v4 BeadChip array (Illumina) according to manufacturer’s protocol. Samples were randomized across batch runs, and no batch effects for age, sex, RIN and PMI were detected	not provided	AD_199_98-18	The raw data probe file was produced and background corrected using GenomeStudio data analysis software (Illumina). Raw expression data were exported and then analyzed at the probe level using R-package Lumi [18]. After computing the detection rate, 3 samples were removed (detection rate < 0.1), obtaining a final dataset of 195 samples (AD = 97; ND = 98). The dataset consisting of 42,179 transcri…	GPL10558	Ignazio,Stefano,Piras	ipiras@tgen.org	Translational Genomic Research Institute	445 N. Fifth Street, Phoenix	Phoenix	Arizona	85004	USA	NONE	42179	AD	91	female	middle temporal gyrus
middle_temporal_gyrus_ND_200_94-35	GSM3896126	Public on Jun 19 2019	Jun 18 2019	Jun 19 2019	RNA	1	middle_temporal_gyrus	Homo sapiens	tissue: middle temporal gyrus	Sex: female	expired_age (years): 78	diagnosis: ND	total RNA	Total RNA extracted from frozen MTG tissue was isolated with RNEasy Mini Kit (Qiagen) starting with 30 mg of tissue. A total of 2 samples were removed due to low RNA quality (RIN < 7).	biotin	The remaining 198 samples were prepared using TargetAMp – Nano labeling Kit (Ilumina, CA, USA).	9606	Samples were hybridized to HumanHT-12 v4 BeadChip array (Illumina) according to manufacturer’s protocol. Samples were randomized across batch runs, and no batch effects for age, sex, RIN and PMI were detected	not provided	ND_200_94-35	The raw data probe file was produced and background corrected using GenomeStudio data analysis software (Illumina). Raw expression data were exported and then analyzed at the probe level using R-package Lumi [18]. After computing the detection rate, 3 samples were removed (detection rate < 0.1), obtaining a final dataset of 195 samples (AD = 97; ND = 98). The dataset consisting of 42,179 transcri…	GPL10558	Ignazio,Stefano,Piras	ipiras@tgen.org	Translational Genomic Research Institute	445 N. Fifth Street, Phoenix	Phoenix	Arizona	85004	USA	NONE	42179	ND	78	female	middle temporal gyrus
middle_temporal_gyrus_AD_176_96-04	GSM3896127	Public on Jun 19 2019	Jun 18 2019	Jun 19 2019	RNA	1	middle_temporal_gyrus	Homo sapiens	tissue: middle temporal gyrus	Sex: male	expired_age (years): 89	diagnosis: AD	total RNA	Total RNA extracted from frozen MTG tissue was isolated with RNEasy Mini Kit (Qiagen) starting with 30 mg of tissue. A total of 2 samples were removed due to low RNA quality (RIN < 7).	biotin	The remaining 198 samples were prepared using TargetAMp – Nano labeling Kit (Ilumina, CA, USA).	9606	Samples were hybridized to HumanHT-12 v4 BeadChip array (Illumina) according to manufacturer’s protocol. Samples were randomized across batch runs, and no batch effects for age, sex, RIN and PMI were detected	not provided	AD_176_96-04	The raw data probe file was produced and background corrected using GenomeStudio data analysis software (Illumina). Raw expression data were exported and then analyzed at the probe level using R-package Lumi [18]. After computing the detection rate, 3 samples were removed (detection rate < 0.1), obtaining a final dataset of 195 samples (AD = 97; ND = 98). The dataset consisting of 42,179 transcri…	GPL10558	Ignazio,Stefano,Piras	ipiras@tgen.org	Translational Genomic Research Institute	445 N. Fifth Street, Phoenix	Phoenix	Arizona	85004	USA	NONE	42179	AD	89	male	middle temporal gyrus
middle_temporal_gyrus_AD_177_97-39	GSM3896128	Public on Jun 19 2019	Jun 18 2019	Jun 19 2019	RNA	1	middle_temporal_gyrus	Homo sapiens	tissue: middle temporal gyrus	Sex: female	expired_age (years): 78	diagnosis: AD	total RNA	Total RNA extracted from frozen MTG tissue was isolated with RNEasy Mini Kit (Qiagen) starting with 30 mg of tissue. A total of 2 samples were removed due to low RNA quality (RIN < 7).	biotin	The remaining 198 samples were prepared using TargetAMp – Nano labeling Kit (Ilumina, CA, USA).	9606	Samples were hybridized to HumanHT-12 v4 BeadChip array (Illumina) according to manufacturer’s protocol. Samples were randomized across batch runs, and no batch effects for age, sex, RIN and PMI were detected	not provided	AD_177_97-39	The raw data probe file was produced and background corrected using GenomeStudio data analysis software (Illumina). Raw expression data were exported and then analyzed at the probe level using R-package Lumi [18]. After computing the detection rate, 3 samples were removed (detection rate < 0.1), obtaining a final dataset of 195 samples (AD = 97; ND = 98). The dataset consisting of 42,179 transcri…	GPL10558	Ignazio,Stefano,Piras	ipiras@tgen.org	Translational Genomic Research Institute	445 N. Fifth Street, Phoenix	Phoenix	Arizona	85004	USA	NONE	42179	AD	78	female	middle temporal gyrus
middle_temporal_gyrus_AD_178_97-48	GSM3896129	Public on Jun 19 2019	Jun 18 2019	Jun 19 2019	RNA	1	middle_temporal_gyrus	Homo sapiens	tissue: middle temporal gyrus	Sex: female	expired_age (years): 90	diagnosis: AD	total RNA	Total RNA extracted from frozen MTG tissue was isolated with RNEasy Mini Kit (Qiagen) starting with 30 mg of tissue. A total of 2 samples were removed due to low RNA quality (RIN < 7).	biotin	The remaining 198 samples were prepared using TargetAMp – Nano labeling Kit (Ilumina, CA, USA).	9606	Samples were hybridized to HumanHT-12 v4 BeadChip array (Illumina) according to manufacturer’s protocol. Samples were randomized across batch runs, and no batch effects for age, sex, RIN and PMI were detected	not provided	AD_178_97-48	The raw data probe file was produced and background corrected using GenomeStudio data analysis software (Illumina). Raw expression data were exported and then analyzed at the probe level using R-package Lumi [18]. After computing the detection rate, 3 samples were removed (detection rate < 0.1), obtaining a final dataset of 195 samples (AD = 97; ND = 98). The dataset consisting of 42,179 transcri…	GPL10558	Ignazio,Stefano,Piras	ipiras@tgen.org	Translational Genomic Research Institute	445 N. Fifth Street, Phoenix	Phoenix	Arizona	85004	USA	NONE	42179	AD	90	female	middle temporal gyrus
middle_temporal_gyrus_AD_179_98-07	GSM3896130	Public on Jun 19 2019	Jun 18 2019	Jun 19 2019	RNA	1	middle_temporal_gyrus	Homo sapiens	tissue: middle temporal gyrus	Sex: male	expired_age (years): 85	diagnosis: AD	total RNA	Total RNA extracted from frozen MTG tissue was isolated with RNEasy Mini Kit (Qiagen) starting with 30 mg of tissue. A total of 2 samples were removed due to low RNA quality (RIN < 7).	biotin	The remaining 198 samples were prepared using TargetAMp – Nano labeling Kit (Ilumina, CA, USA).	9606	Samples were hybridized to HumanHT-12 v4 BeadChip array (Illumina) according to manufacturer’s protocol. Samples were randomized across batch runs, and no batch effects for age, sex, RIN and PMI were detected	not provided	AD_179_98-07	The raw data probe file was produced and background corrected using GenomeStudio data analysis software (Illumina). Raw expression data were exported and then analyzed at the probe level using R-package Lumi [18]. After computing the detection rate, 3 samples were removed (detection rate < 0.1), obtaining a final dataset of 195 samples (AD = 97; ND = 98). The dataset consisting of 42,179 transcri…	GPL10558	Ignazio,Stefano,Piras	ipiras@tgen.org	Translational Genomic Research Institute	445 N. Fifth Street, Phoenix	Phoenix	Arizona	85004	USA	NONE	42179	AD	85	male	middle temporal gyrus
middle_temporal_gyrus_AD_180_96-21	GSM3896131	Public on Jun 19 2019	Jun 18 2019	Jun 19 2019	RNA	1	middle_temporal_gyrus	Homo sapiens	tissue: middle temporal gyrus	Sex: female	expired_age (years): 85	diagnosis: AD	total RNA	Total RNA extracted from frozen MTG tissue was isolated with RNEasy Mini Kit (Qiagen) starting with 30 mg of tissue. A total of 2 samples were removed due to low RNA quality (RIN < 7).	biotin	The remaining 198 samples were prepared using TargetAMp – Nano labeling Kit (Ilumina, CA, USA).	9606	Samples were hybridized to HumanHT-12 v4 BeadChip array (Illumina) according to manufacturer’s protocol. Samples were randomized across batch runs, and no batch effects for age, sex, RIN and PMI were detected	not provided	AD_180_96-21	The raw data probe file was produced and background corrected using GenomeStudio data analysis software (Illumina). Raw expression data were exported and then analyzed at the probe level using R-package Lumi [18]. After computing the detection rate, 3 samples were removed (detection rate < 0.1), obtaining a final dataset of 195 samples (AD = 97; ND = 98). The dataset consisting of 42,179 transcri…	GPL10558	Ignazio,Stefano,Piras	ipiras@tgen.org	Translational Genomic Research Institute	445 N. Fifth Street, Phoenix	Phoenix	Arizona	85004	USA	NONE	42179	AD	85	female	middle temporal gyrus
middle_temporal_gyrus_AD_181_98-10	GSM3896132	Public on Jun 19 2019	Jun 18 2019	Jun 19 2019	RNA	1	middle_temporal_gyrus	Homo sapiens	tissue: middle temporal gyrus	Sex: male	expired_age (years): 82	diagnosis: AD	total RNA	Total RNA extracted from frozen MTG tissue was isolated with RNEasy Mini Kit (Qiagen) starting with 30 mg of tissue. A total of 2 samples were removed due to low RNA quality (RIN < 7).	biotin	The remaining 198 samples were prepared using TargetAMp – Nano labeling Kit (Ilumina, CA, USA).	9606	Samples were hybridized to HumanHT-12 v4 BeadChip array (Illumina) according to manufacturer’s protocol. Samples were randomized across batch runs, and no batch effects for age, sex, RIN and PMI were detected	not provided	AD_181_98-10	The raw data probe file was produced and background corrected using GenomeStudio data analysis software (Illumina). Raw expression data were exported and then analyzed at the probe level using R-package Lumi [18]. After computing the detection rate, 3 samples were removed (detection rate < 0.1), obtaining a final dataset of 195 samples (AD = 97; ND = 98). The dataset consisting of 42,179 transcri…	GPL10558	Ignazio,Stefano,Piras	ipiras@tgen.org	Translational Genomic Research Institute	445 N. Fifth Street, Phoenix	Phoenix	Arizona	85004	USA	NONE	42179	AD	82	male	middle temporal gyrus
middle_temporal_gyrus_AD_182_95-31	GSM3896133	Public on Jun 19 2019	Jun 18 2019	Jun 19 2019	RNA	1	middle_temporal_gyrus	Homo sapiens	tissue: middle temporal gyrus	Sex: male	expired_age (years): 82	diagnosis: AD	total RNA	Total RNA extracted from frozen MTG tissue was isolated with RNEasy Mini Kit (Qiagen) starting with 30 mg of tissue. A total of 2 samples were removed due to low RNA quality (RIN < 7).	biotin	The remaining 198 samples were prepared using TargetAMp – Nano labeling Kit (Ilumina, CA, USA).	9606	Samples were hybridized to HumanHT-12 v4 BeadChip array (Illumina) according to manufacturer’s protocol. Samples were randomized across batch runs, and no batch effects for age, sex, RIN and PMI were detected	not provided	AD_182_95-31	The raw data probe file was produced and background corrected using GenomeStudio data analysis software (Illumina). Raw expression data were exported and then analyzed at the probe level using R-package Lumi [18]. After computing the detection rate, 3 samples were removed (detection rate < 0.1), obtaining a final dataset of 195 samples (AD = 97; ND = 98). The dataset consisting of 42,179 transcri…	GPL10558	Ignazio,Stefano,Piras	ipiras@tgen.org	Translational Genomic Research Institute	445 N. Fifth Street, Phoenix	Phoenix	Arizona	85004	USA	NONE	42179	AD	82	male	middle temporal gyrus
middle_temporal_gyrus_ND_13_96-45	GSM3896134	Public on Jun 19 2019	Jun 18 2019	Jun 19 2019	RNA	1	middle_temporal_gyrus	Homo sapiens	tissue: middle temporal gyrus	Sex: male	expired_age (years): 72	diagnosis: ND	total RNA	Total RNA extracted from frozen MTG tissue was isolated with RNEasy Mini Kit (Qiagen) starting with 30 mg of tissue. A total of 2 samples were removed due to low RNA quality (RIN < 7).	biotin	The remaining 198 samples were prepared using TargetAMp – Nano labeling Kit (Ilumina, CA, USA).	9606	Samples were hybridized to HumanHT-12 v4 BeadChip array (Illumina) according to manufacturer’s protocol. Samples were randomized across batch runs, and no batch effects for age, sex, RIN and PMI were detected	not provided	ND_13_96-45	The raw data probe file was produced and background corrected using GenomeStudio data analysis software (Illumina). Raw expression data were exported and then analyzed at the probe level using R-package Lumi [18]. After computing the detection rate, 3 samples were removed (detection rate < 0.1), obtaining a final dataset of 195 samples (AD = 97; ND = 98). The dataset consisting of 42,179 transcri…	GPL10558	Ignazio,Stefano,Piras	ipiras@tgen.org	Translational Genomic Research Institute	445 N. Fifth Street, Phoenix	Phoenix	Arizona	85004	USA	NONE	42179	ND	72	male	middle temporal gyrus
middle_temporal_gyrus_ND_19_98-33	GSM3896135	Public on Jun 19 2019	Jun 18 2019	Jun 19 2019	RNA	1	middle_temporal_gyrus	Homo sapiens	tissue: middle temporal gyrus	Sex: female	expired_age (years): 82	diagnosis: ND	total RNA	Total RNA extracted from frozen MTG tissue was isolated with RNEasy Mini Kit (Qiagen) starting with 30 mg of tissue. A total of 2 samples were removed due to low RNA quality (RIN < 7).	biotin	The remaining 198 samples were prepared using TargetAMp – Nano labeling Kit (Ilumina, CA, USA).	9606	Samples were hybridized to HumanHT-12 v4 BeadChip array (Illumina) according to manufacturer’s protocol. Samples were randomized across batch runs, and no batch effects for age, sex, RIN and PMI were detected	not provided	ND_19_98-33	The raw data probe file was produced and background corrected using GenomeStudio data analysis software (Illumina). Raw expression data were exported and then analyzed at the probe level using R-package Lumi [18]. After computing the detection rate, 3 samples were removed (detection rate < 0.1), obtaining a final dataset of 195 samples (AD = 97; ND = 98). The dataset consisting of 42,179 transcri…	GPL10558	Ignazio,Stefano,Piras	ipiras@tgen.org	Translational Genomic Research Institute	445 N. Fifth Street, Phoenix	Phoenix	Arizona	85004	USA	NONE	42179	ND	82	female	middle temporal gyrus
middle_temporal_gyrus_ND_14_97-09	GSM3896136	Public on Jun 19 2019	Jun 18 2019	Jun 19 2019	RNA	1	middle_temporal_gyrus	Homo sapiens	tissue: middle temporal gyrus	Sex: female	expired_age (years): 81	diagnosis: ND	total RNA	Total RNA extracted from frozen MTG tissue was isolated with RNEasy Mini Kit (Qiagen) starting with 30 mg of tissue. A total of 2 samples were removed due to low RNA quality (RIN < 7).	biotin	The remaining 198 samples were prepared using TargetAMp – Nano labeling Kit (Ilumina, CA, USA).	9606	Samples were hybridized to HumanHT-12 v4 BeadChip array (Illumina) according to manufacturer’s protocol. Samples were randomized across batch runs, and no batch effects for age, sex, RIN and PMI were detected	not provided	ND_14_97-09	The raw data probe file was produced and background corrected using GenomeStudio data analysis software (Illumina). Raw expression data were exported and then analyzed at the probe level using R-package Lumi [18]. After computing the detection rate, 3 samples were removed (detection rate < 0.1), obtaining a final dataset of 195 samples (AD = 97; ND = 98). The dataset consisting of 42,179 transcri…	GPL10558	Ignazio,Stefano,Piras	ipiras@tgen.org	Translational Genomic Research Institute	445 N. Fifth Street, Phoenix	Phoenix	Arizona	85004	USA	NONE	42179	ND	81	female	middle temporal gyrus
middle_temporal_gyrus_ND_20_99-29	GSM3896137	Public on Jun 19 2019	Jun 18 2019	Jun 19 2019	RNA	1	middle_temporal_gyrus	Homo sapiens	tissue: middle temporal gyrus	Sex: male	expired_age (years): 81	diagnosis: ND	total RNA	Total RNA extracted from frozen MTG tissue was isolated with RNEasy Mini Kit (Qiagen) starting with 30 mg of tissue. A total of 2 samples were removed due to low RNA quality (RIN < 7).	biotin	The remaining 198 samples were prepared using TargetAMp – Nano labeling Kit (Ilumina, CA, USA).	9606	Samples were hybridized to HumanHT-12 v4 BeadChip array (Illumina) according to manufacturer’s protocol. Samples were randomized across batch runs, and no batch effects for age, sex, RIN and PMI were detected	not provided	ND_20_99-29	The raw data probe file was produced and background corrected using GenomeStudio data analysis software (Illumina). Raw expression data were exported and then analyzed at the probe level using R-package Lumi [18]. After computing the detection rate, 3 samples were removed (detection rate < 0.1), obtaining a final dataset of 195 samples (AD = 97; ND = 98). The dataset consisting of 42,179 transcri…	GPL10558	Ignazio,Stefano,Piras	ipiras@tgen.org	Translational Genomic Research Institute	445 N. Fifth Street, Phoenix	Phoenix	Arizona	85004	USA	NONE	42179	ND	81	male	middle temporal gyrus
middle_temporal_gyrus_ND_15_97-10	GSM3896138	Public on Jun 19 2019	Jun 18 2019	Jun 19 2019	RNA	1	middle_temporal_gyrus	Homo sapiens	tissue: middle temporal gyrus	Sex: male	expired_age (years): 79	diagnosis: ND	total RNA	Total RNA extracted from frozen MTG tissue was isolated with RNEasy Mini Kit (Qiagen) starting with 30 mg of tissue. A total of 2 samples were removed due to low RNA quality (RIN < 7).	biotin	The remaining 198 samples were prepared using TargetAMp – Nano labeling Kit (Ilumina, CA, USA).	9606	Samples were hybridized to HumanHT-12 v4 BeadChip array (Illumina) according to manufacturer’s protocol. Samples were randomized across batch runs, and no batch effects for age, sex, RIN and PMI were detected	not provided	ND_15_97-10	The raw data probe file was produced and background corrected using GenomeStudio data analysis software (Illumina). Raw expression data were exported and then analyzed at the probe level using R-package Lumi [18]. After computing the detection rate, 3 samples were removed (detection rate < 0.1), obtaining a final dataset of 195 samples (AD = 97; ND = 98). The dataset consisting of 42,179 transcri…	GPL10558	Ignazio,Stefano,Piras	ipiras@tgen.org	Translational Genomic Research Institute	445 N. Fifth Street, Phoenix	Phoenix	Arizona	85004	USA	NONE	42179	ND	79	male	middle temporal gyrus
middle_temporal_gyrus_ND_21_99-22	GSM3896139	Public on Jun 19 2019	Jun 18 2019	Jun 19 2019	RNA	1	middle_temporal_gyrus	Homo sapiens	tissue: middle temporal gyrus	Sex: male	expired_age (years): 91	diagnosis: ND	total RNA	Total RNA extracted from frozen MTG tissue was isolated with RNEasy Mini Kit (Qiagen) starting with 30 mg of tissue. A total of 2 samples were removed due to low RNA quality (RIN < 7).	biotin	The remaining 198 samples were prepared using TargetAMp – Nano labeling Kit (Ilumina, CA, USA).	9606	Samples were hybridized to HumanHT-12 v4 BeadChip array (Illumina) according to manufacturer’s protocol. Samples were randomized across batch runs, and no batch effects for age, sex, RIN and PMI were detected	not provided	ND_21_99-22	The raw data probe file was produced and background corrected using GenomeStudio data analysis software (Illumina). Raw expression data were exported and then analyzed at the probe level using R-package Lumi [18]. After computing the detection rate, 3 samples were removed (detection rate < 0.1), obtaining a final dataset of 195 samples (AD = 97; ND = 98). The dataset consisting of 42,179 transcri…	GPL10558	Ignazio,Stefano,Piras	ipiras@tgen.org	Translational Genomic Research Institute	445 N. Fifth Street, Phoenix	Phoenix	Arizona	85004	USA	NONE	42179	ND	91	male	middle temporal gyrus
middle_temporal_gyrus_ND_16_97-02	GSM3896140	Public on Jun 19 2019	Jun 18 2019	Jun 19 2019	RNA	1	middle_temporal_gyrus	Homo sapiens	tissue: middle temporal gyrus	Sex: male	expired_age (years): 81	diagnosis: ND	total RNA	Total RNA extracted from frozen MTG tissue was isolated with RNEasy Mini Kit (Qiagen) starting with 30 mg of tissue. A total of 2 samples were removed due to low RNA quality (RIN < 7).	biotin	The remaining 198 samples were prepared using TargetAMp – Nano labeling Kit (Ilumina, CA, USA).	9606	Samples were hybridized to HumanHT-12 v4 BeadChip array (Illumina) according to manufacturer’s protocol. Samples were randomized across batch runs, and no batch effects for age, sex, RIN and PMI were detected	not provided	ND_16_97-02	The raw data probe file was produced and background corrected using GenomeStudio data analysis software (Illumina). Raw expression data were exported and then analyzed at the probe level using R-package Lumi [18]. After computing the detection rate, 3 samples were removed (detection rate < 0.1), obtaining a final dataset of 195 samples (AD = 97; ND = 98). The dataset consisting of 42,179 transcri…	GPL10558	Ignazio,Stefano,Piras	ipiras@tgen.org	Translational Genomic Research Institute	445 N. Fifth Street, Phoenix	Phoenix	Arizona	85004	USA	NONE	42179	ND	81	male	middle temporal gyrus
middle_temporal_gyrus_ND_22_99-02	GSM3896141	Public on Jun 19 2019	Jun 18 2019	Jun 19 2019	RNA	1	middle_temporal_gyrus	Homo sapiens	tissue: middle temporal gyrus	Sex: female	expired_age (years): 70	diagnosis: ND	total RNA	Total RNA extracted from frozen MTG tissue was isolated with RNEasy Mini Kit (Qiagen) starting with 30 mg of tissue. A total of 2 samples were removed due to low RNA quality (RIN < 7).	biotin	The remaining 198 samples were prepared using TargetAMp – Nano labeling Kit (Ilumina, CA, USA).	9606	Samples were hybridized to HumanHT-12 v4 BeadChip array (Illumina) according to manufacturer’s protocol. Samples were randomized across batch runs, and no batch effects for age, sex, RIN and PMI were detected	not provided	ND_22_99-02	The raw data probe file was produced and background corrected using GenomeStudio data analysis software (Illumina). Raw expression data were exported and then analyzed at the probe level using R-package Lumi [18]. After computing the detection rate, 3 samples were removed (detection rate < 0.1), obtaining a final dataset of 195 samples (AD = 97; ND = 98). The dataset consisting of 42,179 transcri…	GPL10558	Ignazio,Stefano,Piras	ipiras@tgen.org	Translational Genomic Research Institute	445 N. Fifth Street, Phoenix	Phoenix	Arizona	85004	USA	NONE	42179	ND	70	female	middle temporal gyrus
middle_temporal_gyrus_ND_17_97-14	GSM3896142	Public on Jun 19 2019	Jun 18 2019	Jun 19 2019	RNA	1	middle_temporal_gyrus	Homo sapiens	tissue: middle temporal gyrus	Sex: male	expired_age (years): 76	diagnosis: ND	total RNA	Total RNA extracted from frozen MTG tissue was isolated with RNEasy Mini Kit (Qiagen) starting with 30 mg of tissue. A total of 2 samples were removed due to low RNA quality (RIN < 7).	biotin	The remaining 198 samples were prepared using TargetAMp – Nano labeling Kit (Ilumina, CA, USA).	9606	Samples were hybridized to HumanHT-12 v4 BeadChip array (Illumina) according to manufacturer’s protocol. Samples were randomized across batch runs, and no batch effects for age, sex, RIN and PMI were detected	not provided	ND_17_97-14	The raw data probe file was produced and background corrected using GenomeStudio data analysis software (Illumina). Raw expression data were exported and then analyzed at the probe level using R-package Lumi [18]. After computing the detection rate, 3 samples were removed (detection rate < 0.1), obtaining a final dataset of 195 samples (AD = 97; ND = 98). The dataset consisting of 42,179 transcri…	GPL10558	Ignazio,Stefano,Piras	ipiras@tgen.org	Translational Genomic Research Institute	445 N. Fifth Street, Phoenix	Phoenix	Arizona	85004	USA	NONE	42179	ND	76	male	middle temporal gyrus
middle_temporal_gyrus_ND_23_98-22	GSM3896143	Public on Jun 19 2019	Jun 18 2019	Jun 19 2019	RNA	1	middle_temporal_gyrus	Homo sapiens	tissue: middle temporal gyrus	Sex: male	expired_age (years): 90	diagnosis: ND	total RNA	Total RNA extracted from frozen MTG tissue was isolated with RNEasy Mini Kit (Qiagen) starting with 30 mg of tissue. A total of 2 samples were removed due to low RNA quality (RIN < 7).	biotin	The remaining 198 samples were prepared using TargetAMp – Nano labeling Kit (Ilumina, CA, USA).	9606	Samples were hybridized to HumanHT-12 v4 BeadChip array (Illumina) according to manufacturer’s protocol. Samples were randomized across batch runs, and no batch effects for age, sex, RIN and PMI were detected	not provided	ND_23_98-22	The raw data probe file was produced and background corrected using GenomeStudio data analysis software (Illumina). Raw expression data were exported and then analyzed at the probe level using R-package Lumi [18]. After computing the detection rate, 3 samples were removed (detection rate < 0.1), obtaining a final dataset of 195 samples (AD = 97; ND = 98). The dataset consisting of 42,179 transcri…	GPL10558	Ignazio,Stefano,Piras	ipiras@tgen.org	Translational Genomic Research Institute	445 N. Fifth Street, Phoenix	Phoenix	Arizona	85004	USA	NONE	42179	ND	90	male	middle temporal gyrus
middle_temporal_gyrus_ND_18_97-37	GSM3896144	Public on Jun 19 2019	Jun 18 2019	Jun 19 2019	RNA	1	middle_temporal_gyrus	Homo sapiens	tissue: middle temporal gyrus	Sex: male	expired_age (years): 83	diagnosis: ND	total RNA	Total RNA extracted from frozen MTG tissue was isolated with RNEasy Mini Kit (Qiagen) starting with 30 mg of tissue. A total of 2 samples were removed due to low RNA quality (RIN < 7).	biotin	The remaining 198 samples were prepared using TargetAMp – Nano labeling Kit (Ilumina, CA, USA).	9606	Samples were hybridized to HumanHT-12 v4 BeadChip array (Illumina) according to manufacturer’s protocol. Samples were randomized across batch runs, and no batch effects for age, sex, RIN and PMI were detected	not provided	ND_18_97-37	The raw data probe file was produced and background corrected using GenomeStudio data analysis software (Illumina). Raw expression data were exported and then analyzed at the probe level using R-package Lumi [18]. After computing the detection rate, 3 samples were removed (detection rate < 0.1), obtaining a final dataset of 195 samples (AD = 97; ND = 98). The dataset consisting of 42,179 transcri…	GPL10558	Ignazio,Stefano,Piras	ipiras@tgen.org	Translational Genomic Research Institute	445 N. Fifth Street, Phoenix	Phoenix	Arizona	85004	USA	NONE	42179	ND	83	male	middle temporal gyrus
middle_temporal_gyrus_ND_24_98-32	GSM3896145	Public on Jun 19 2019	Jun 18 2019	Jun 19 2019	RNA	1	middle_temporal_gyrus	Homo sapiens	tissue: middle temporal gyrus	Sex: male	expired_age (years): 83	diagnosis: ND	total RNA	Total RNA extracted from frozen MTG tissue was isolated with RNEasy Mini Kit (Qiagen) starting with 30 mg of tissue. A total of 2 samples were removed due to low RNA quality (RIN < 7).	biotin	The remaining 198 samples were prepared using TargetAMp – Nano labeling Kit (Ilumina, CA, USA).	9606	Samples were hybridized to HumanHT-12 v4 BeadChip array (Illumina) according to manufacturer’s protocol. Samples were randomized across batch runs, and no batch effects for age, sex, RIN and PMI were detected	not provided	ND_24_98-32	The raw data probe file was produced and background corrected using GenomeStudio data analysis software (Illumina). Raw expression data were exported and then analyzed at the probe level using R-package Lumi [18]. After computing the detection rate, 3 samples were removed (detection rate < 0.1), obtaining a final dataset of 195 samples (AD = 97; ND = 98). The dataset consisting of 42,179 transcri…	GPL10558	Ignazio,Stefano,Piras	ipiras@tgen.org	Translational Genomic Research Institute	445 N. Fifth Street, Phoenix	Phoenix	Arizona	85004	USA	NONE	42179	ND	83	male	middle temporal gyrus
