# Supplementary material for: Identification of mitochondrial-related genes as potential biomarkers for the subtyping and prediction of Alzheimer’s disease
Source: Front Mol Neurosci. 2023 Jul 4;16:1205541. doi: 10.3389/fnmol.2023.1205541 (PMC10352499; doi:10.3389/fnmol.2023.1205541)
Supplement: Supplementary file 3 [file Data_Sheet_3.CSV]

BIOCARTA_INFLAM_PATHWAY
https://www.gsea-msigdb.org/gsea/msigdb/cards/BIOCARTA_INFLAM_PATHWAY
CD4
CSF1
CSF2
CSF3
CXCL8
HLA-DRA
HLA-DRB1
HLA-DRB3
HLA-DRB4
HLA-DRB5
IFNA1
IFNB1
IFNG
IL10
IL11
IL13
IL15
IL1A
IL2
IL3
IL4
IL5
IL6
IL7
PDGFA
TGFB1
TGFB2
TGFB3
TNF
