# Supplementary material for: Identification of mitochondrial-related genes as potential biomarkers for the subtyping and prediction of Alzheimer’s disease
Source: Front Mol Neurosci. 2023 Jul 4;16:1205541. doi: 10.3389/fnmol.2023.1205541 (PMC10352499; doi:10.3389/fnmol.2023.1205541)
Supplement: Supplementary file 4 [file Data_Sheet_4.CSV]

REACTOME_MITOPHAGY
https://www.gsea-msigdb.org/gsea/msigdb/cards/REACTOME_MITOPHAGY
ATG12
ATG5
CSNK2A1
CSNK2A2
CSNK2B
FUNDC1
MAP1LC3A
MAP1LC3B
MFN1
MFN2
MTERF3
PGAM5
PINK1
PARK2
RPS27A
SQSTM1
SRC
TOMM20
TOMM22
TOMM40
TOMM5
TOMM6
TOMM7
TOMM70A
UBA52
UBB
UBC
ULK1
VDAC1
